# Supplementary material for: Circulating microRNA Profiles during the Bovine Oestrous Cycle
Source: PLoS One. 2016 Jun 24;11(6):e0158160. doi: 10.1371/journal.pone.0158160 (PMC4920432; doi:10.1371/journal.pone.0158160)
Supplement: S1 File — Read counts and differential expression analysis for bovine and human-homologue miRNAs in bovine plasma. FDR > 0.1 for all statistical results. (XLSX) [file pone.0158160.s001.xlsx]

## Sheet: Read Counts
Raw miRNA read counts from small-RNA sequencing of plasma samples from Days 0, 8 and 16 of the bovine oestrous cycle (the number following the group identifier (D0, D8 and D16) is the subject ID)
miRNA	D0_16	D0_18	D0_20	D0_21	D0_22	D0_25	D0_34	D0_35	D8_16	D8_18	D8_20	D8_21	D8_22	D8_25	D8_34	D8_35	D16_16	D16_18	D16_20	D16_21	D16_22	D16_25	D16_34	D16_35
bta-miR-486	78932	450094	1300425	351770	590389	815241	740900	186695	1072204	1323513	925648	473126	366713	739640	181634	407870	195549	2109392	1077730	1037632	971734	942732	488896	347007
bta-miR-22-3p	198487	256436	192990	477437	354608	407671	228146	331706	282637	267898	347641	364443	419510	588863	331627	552492	173494	311118	364990	193592	283845	273804	188752	289750
bta-miR-192	118589	113531	84801	195112	137593	208889	56945	201284	171970	155792	242190	178624	176773	315016	163359	183060	144678	154699	205475	116826	123589	139201	73819	97826
bta-miR-191	59468	49368	75480	295128	106598	140548	88770	85957	134200	77282	118871	157190	215861	277893	115793	254114	59850	154249	154348	98717	109293	111698	82401	126147
bta-miR-423-5p	28862	63351	85642	157428	109896	132860	82731	89260	145281	101208	135385	121247	141224	187503	94547	140113	52399	118955	142032	116213	111836	118213	67151	99161
bta-miR-92a	46956	39155	150276	114078	123723	150605	110805	69276	174195	115605	111471	117456	117629	135165	62892	143249	47571	130545	131927	145551	134332	107168	69767	64492
bta-miR-142-5p	30378	51951	70187	123973	98330	123320	61222	87789	79776	76356	76232	142941	125354	160179	78790	136222	41802	110545	101943	65033	77712	79231	74038	94818
bta-miR-10b	46128	100902	73122	154962	146731	129058	97563	94642	81573	118964	101924	98546	63845	104235	88357	101830	61381	123378	128742	76652	114216	88006	64822	66649
bta-miR-30d	38562	18071	36012	143675	71345	91033	64801	48120	69624	43040	64319	84981	110504	127012	66011	151312	27388	54336	85549	51075	73969	69654	38868	57541
bta-miR-27b	52013	57038	53574	129578	101751	95109	57836	78216	72466	71296	84397	100391	113058	122483	82689	118960	59592	94970	104209	48903	73976	61698	53495	63134
bta-miR-451	7398	43461	84524	28616	41673	75999	46484	16610	57565	72404	61940	56076	37092	76377	19748	32029	22631	119478	72569	49243	62698	62654	48318	26450
bta-miR-26a	21151	10284	12640	88482	25489	25641	20785	19559	15621	15998	14571	27411	74386	60594	30309	109357	9694	19765	17662	13736	30600	15682	22879	24022
bta-miR-215	9436	41479	31109	87336	22485	68824	2137	25778	52720	71904	80988	88675	29604	99756	6598	28508	48617	64765	67942	64553	19419	48021	2844	15199
bta-miR-26c	18380	8382	9925	78629	20086	19860	16909	16144	12736	11969	11397	22794	63896	50585	26256	94446	8060	15588	12941	11243	24054	12229	19675	20361
bta-miR-25	12560	40017	71731	41339	63309	69402	47358	28891	55214	73729	55387	55307	44876	71023	30905	48077	21115	93972	63495	47946	62615	56528	39838	34810
bta-miR-21-5p	18067	28710	28976	87286	59724	64418	34389	39728	32581	44812	46579	59914	80577	92813	45249	84272	26640	36400	51926	27103	43740	40279	28789	44218
bta-miR-181a	25576	27580	31529	68375	63453	54154	36042	28827	29447	38701	45462	40941	67198	74641	37258	87736	19760	33126	53098	23990	53812	40813	32646	33883
bta-miR-143	80432	23677	18514	39086	38059	30110	22758	17842	23448	87581	29756	31756	15853	31567	20170	22484	30878	29309	30039	18890	30804	25606	10152	13197
bta-miR-148a	39095	34486	29608	55780	50430	46350	18700	43655	39130	36701	47548	47374	60580	86840	45710	71187	28696	38424	45591	24780	27288	31568	25224	38725
bta-miR-30e-5p	23559	22196	34042	78982	52364	62123	34018	33361	37824	38021	51381	56674	66327	85541	44767	75414	21511	51453	61264	32395	42503	46246	31330	38567
bta-miR-140	11227	36423	40836	51745	62911	63101	24265	34927	35682	56272	85287	51498	58392	75902	53605	64397	26357	43319	84705	28440	54623	50552	33053	40679
bta-miR-101	9327	26464	53795	26331	47551	52538	29916	21640	33735	63554	50492	36066	35538	62350	19133	38653	17282	84067	65787	32410	51986	45768	28497	26105
bta-miR-186	22129	35751	28151	74564	45071	49611	16324	33883	36093	37454	41822	53688	65367	76663	20911	78333	21072	53053	48821	27920	42577	39343	14393	39079
bta-miR-423-3p	23473	50463	41206	52406	57478	66201	42820	38699	45886	47661	67241	51538	49609	65628	42492	63221	23335	46662	67952	41307	45783	55863	31182	32455
bta-let-7f	7714	2456	6979	35717	18721	15752	9865	6994	6287	8549	5152	9396	40867	35603	8496	55361	4112	5796	7625	5377	25138	7680	10319	8169
bta-miR-16b	4891	10917	36493	27284	26180	35242	20288	13218	33167	31202	24207	35367	29362	40877	13133	24966	10930	54165	30305	29375	32441	21864	20989	18056
bta-miR-103	9583	27726	22522	40164	44235	42420	27574	30132	21446	27996	31450	36258	33865	53075	27401	30318	20243	29533	37730	21409	27842	25255	17417	18045
bta-miR-150	9429	15951	18773	17049	22071	42599	30134	41176	25645	18948	20039	44466	25439	36911	18053	40313	5399	14973	35604	14016	37379	30028	36858	38977
bta-miR-126-5p	16175	8850	12423	41594	20736	17129	12214	14044	18750	19641	17581	25300	17105	19934	20889	23801	18050	21725	19411	18050	27477	15288	17152	14033
bta-miR-151-3p	7657	12823	13033	33095	22571	19685	15777	15276	15255	14670	19183	22748	29714	40133	22460	35420	8033	21405	23517	13248	15174	15589	15371	18779
bta-miR-10a	9532	12529	12854	39902	23979	25382	14322	18121	19969	23191	25578	23357	26032	33769	16896	30978	12350	23460	28803	16443	22306	18716	13374	17140
bta-miR-30a-5p	37817	12356	13093	18880	24511	25354	9680	31142	26687	19260	22417	15973	17734	31388	15296	27603	16501	18275	24213	10893	19125	15885	9060	14273
bta-miR-27a-3p	12843	26720	17389	32925	33478	37458	22418	28371	18206	19907	22332	37774	21796	30529	25567	28713	16362	20018	25709	18423	17594	17091	16635	18746
bta-miR-26b	4195	2074	4241	22895	8470	10210	6707	5638	6829	4690	4941	10657	21048	20794	8695	27064	3535	6548	7349	5103	9265	5072	6413	7512
bta-miR-6529	2799	5025	7078	22353	9894	15101	8738	7765	13138	10035	12840	13296	17604	26851	11063	19787	4949	11821	15156	10003	9673	12350	7179	11185
bta-miR-107	4510	13434	10688	18456	21194	20198	13127	14658	10318	13014	15198	17425	15027	24502	13121	12824	9881	13821	18064	10311	12604	12088	8269	8506
bta-miR-221	3740	8138	6270	16081	12859	14504	10264	8316	6735	7714	8889	10904	18174	23278	11626	19659	4805	7509	10978	5288	9437	8806	7868	7078
bta-miR-128	3789	5465	9654	15270	14318	14035	9304	7737	10698	9025	10657	13956	15529	19182	8895	16876	4223	11035	12574	9220	10198	10662	8222	8598
bta-miR-93	2379	5978	11674	10009	11037	14027	7992	4601	9689	13502	10465	10792	9770	15131	5518	10649	4305	18024	12251	7870	11201	10903	7520	6295
bta-miR-320a	3108	8893	9197	13878	14488	15155	10284	9153	9912	12536	15368	10727	12353	17766	10275	14620	5817	10048	17163	8966	13524	12925	7637	8939
bta-let-7i	2916	3414	5429	13344	8666	8503	5621	4192	4612	7791	6030	7007	11903	13272	5717	16862	2838	6676	7593	3944	9018	6088	4978	4837
bta-miR-375	2934	4198	8337	14384	7486	11618	5712	7814	14147	9255	16736	13604	7985	9569	8634	8672	7350	7629	13047	16534	10611	9429	4691	5822
bta-miR-133a	599	1838	730	444	9865	4653	889	337	393	789	339	450	104	4134	71	15991	54	1641	833	168	760	5080	77	206
bta-miR-23a	5858	7802	7365	15586	11861	13773	10582	8622	8627	8030	8417	13813	11883	13171	9190	13660	6126	7104	9309	8920	10355	7709	6047	6071
bta-miR-199c	6058	11909	10402	8239	15240	14461	9337	8477	7142	15068	10073	9884	7005	9853	6545	10703	4680	11421	11005	6240	11415	8642	5365	5540
bta-let-7g	2395	2537	5578	11320	8760	10680	5677	6238	6162	7406	6165	10007	11389	15218	5756	15065	3039	8381	9759	4688	9229	6658	5139	6336
bta-miR-29a	6421	7778	4987	11477	9700	12319	5884	11730	7445	6071	7719	14918	11182	14685	8887	13063	5775	6591	8315	5201	6994	7071	6685	8766
bta-miR-660	4169	8778	6600	12005	14762	13118	9049	9286	6302	8412	9977	10229	9955	13467	8770	10826	4984	8171	11817	5648	8948	8606	5962	6981
bta-miR-199a-3p	2214	7999	10275	8087	14080	13344	3065	7636	7070	14394	9360	9719	6391	9138	6030	10079	4600	11331	7566	6152	10860	8039	4993	5154
bta-let-7a-5p	2554	1145	3528	9184	6413	6514	3816	2670	3387	4662	2784	4425	9588	9209	2462	12825	1798	3237	4073	2664	10009	3578	3563	2916
bta-miR-3604	1814	6844	8938	7185	12523	11865	2559	6831	6063	11957	8135	8550	5595	7782	5203	8405	4007	9282	6434	5368	9213	6904	4311	4409
bta-miR-15a	1963	4679	8894	6669	9573	12133	6076	4586	5689	9793	7800	8857	6887	10398	4224	6475	3629	9656	8640	5215	8978	7837	5485	4521
bta-miR-425-5p	2953	4642	6139	11093	7085	9184	6085	4840	7925	6270	7991	9140	10727	11995	6489	11246	3341	9664	8260	6417	7618	7175	5654	6040
bta-miR-223	2504	3342	3059	10731	5474	6867	3483	3575	4278	3416	4714	7497	8738	9833	4441	11980	2199	4553	5272	4508	5736	3892	2952	4029
bta-miR-421	1830	1671	1933	10939	3512	4906	3076	3303	3637	2451	3311	6005	8263	9885	4916	8643	1902	4186	4682	3006	3141	3264	3059	3884
bta-miR-151-5p	2261	1942	1652	8657	3294	3275	2288	1971	1589	2105	1975	3056	9005	7536	3447	10875	1152	2027	2171	1510	3672	1945	2926	2429
bta-miR-378	1772	4935	3147	5841	10628	7081	3272	4032	3855	6041	6736	6013	5170	8827	4168	9398	3502	4754	6323	3625	5983	6643	3102	3917
bta-miR-1246	435	1455	695	2818	1043	6231	1789	1017	1729	1291	1106	2315	995	9512	2146	1394	906	1297	1099	1610	864	3759	1516	519
bta-miR-23b-3p	3351	5042	4472	8985	7317	7825	5862	5082	4978	4835	5188	8767	6814	7365	5665	6852	3960	3830	5272	5221	5995	4487	3752	3531
bta-miR-2284y	2429	4752	5073	7222	8835	8870	6171	4544	4971	7174	7537	6229	5863	8448	4981	8072	2543	5360	8609	3971	7406	7916	3645	4912
bta-miR-141	1722	4321	3279	8248	4853	6005	2641	3815	4744	4974	7315	8804	5854	6636	5924	4020	5917	5236	6360	5874	4435	3816	2823	2014
bta-miR-2284x	2315	4643	4963	6858	8702	8788	5948	4472	4733	7049	7355	5925	5736	8269	4852	7958	2425	5243	8440	3798	7207	7764	3559	4875
bta-miR-1468	2512	3124	3462	8267	4640	4433	3731	2576	4538	5560	4972	4379	5078	6513	4201	5870	2821	5938	5645	4479	7316	4641	3664	2841
bta-miR-339b	2773	4345	4456	4813	5225	6469	4269	3211	3904	6060	5006	4398	5987	7300	3591	8246	1731	6610	5202	2752	5808	5715	3669	3466
bta-miR-30b-5p	1813	1071	1190	4202	2200	3163	2563	2499	1553	1564	1869	3029	3903	4898	2856	8235	1012	1420	2282	1079	3044	2072	2668	2121
bta-miR-181b	1759	2350	2758	6244	5369	4584	3275	2669	2563	3265	4430	4200	5377	5903	3896	7931	1804	2679	4770	1973	4561	3283	2631	2623
bta-miR-16a	1075	1242	4953	5187	4705	6046	3427	2190	4853	4450	3627	5829	5203	6671	2343	5189	1898	7860	4340	4184	5449	3018	3500	2884
bta-miR-30c	2102	865	1178	4642	2123	2521	2189	1120	1014	1393	1274	1622	3868	3868	1517	7846	564	700	1163	903	3426	1378	1696	1265
bta-miR-301a	1247	1953	3154	6266	4266	5521	2694	2489	3009	3924	4282	3720	5977	7765	3292	7443	1533	4261	5105	2406	3246	4081	2263	3571
bta-let-7b	1400	1384	2684	4731	3631	4089	2962	2082	2810	4534	2479	2855	4948	5481	1785	7456	1133	4814	3394	1834	7089	2609	2267	1840
bta-miR-342	2064	4305	3600	4691	5020	6828	3960	5234	4133	4777	4807	6862	4634	6719	3342	5898	2126	3969	5922	3115	5130	4236	4002	4911
bta-let-7d	1086	895	1230	4773	2707	2659	1837	927	998	1754	1084	1573	5464	4614	1435	6612	654	928	1329	858	3586	1330	1237	1120
bta-miR-339a	2089	2860	2963	3610	3557	4399	3003	2225	2625	3970	3375	2991	4597	5256	2594	6473	1167	4342	3555	1887	4051	3844	2548	2399
bta-miR-130b	716	1356	1921	5082	3887	3951	1811	2504	2174	2117	3240	3545	5850	6347	3360	5847	1418	2559	3666	1837	2722	2582	1829	2757
bta-miR-296-3p	726	2556	2335	5332	4009	4035	2742	2749	3134	3125	4646	3708	4923	6200	4157	5197	1482	2973	5414	2701	3693	4046	2398	3161
bta-miR-222	1720	1368	1604	5954	2527	3079	3061	1881	2941	2067	2225	3808	4107	5638	3882	5434	1030	2127	2707	2445	2409	2485	2585	1784
bta-miR-3596	1055	1121	2164	3617	2826	3240	2410	1721	2073	3576	1906	2223	3864	4341	1419	5909	868	3920	2726	1343	5264	1969	1764	1434
bta-miR-484	835	2183	3511	2139	2282	3343	2127	1414	3925	3904	3065	2366	2195	3114	1423	2995	907	5618	3074	3500	2617	3187	1949	1540
bta-miR-92b	1514	1625	3086	4462	4128	4642	3662	2951	4961	3098	3655	4463	2483	3715	2280	3577	1599	3395	4293	5572	3252	3226	1735	2664
bta-miR-152	1399	3607	2055	2950	4617	4820	2252	4405	2255	2896	3395	3228	3240	5556	3064	3412	2277	2300	3636	1595	2350	2769	2033	2274
bta-miR-2957	1377	3593	2038	2910	4584	4797	2245	4386	2241	2870	3376	3213	3192	5499	3040	3357	2261	2273	3601	1576	2302	2750	2018	2258
bta-miR-127	3870	4902	2843	3097	4547	3608	2180	2427	2574	3621	4045	2911	2590	4286	2592	4135	1439	2864	4137	1981	3587	2928	2164	2243
bta-miR-19b	1036	1488	2217	3719	3451	3715	1744	1731	1887	2929	3031	1534	3965	4865	2006	3870	1204	2665	3331	1747	2785	2871	1670	2060
bta-miR-2419-5p	889	560	1219	2300	1243	2855	1705	2195	2842	888	1124	2494	1701	3691	1143	4592	1035	1037	1387	2290	1346	3124	1466	3242
bta-miR-2284aa	540	734	1288	3283	2703	3264	1452	1500	1334	1443	2079	2119	3871	4246	2005	4376	820	1530	2442	985	2195	2237	1213	1574
bta-miR-99b	2187	3836	2172	3176	3896	3817	2185	2818	2651	2427	3359	3093	3406	4353	2912	3157	1474	3205	2425	2019	2352	2265	1973	2184
bta-miR-205	1067	2716	1754	2572	4215	3296	3303	2637	1650	2298	2270	3383	1786	2594	2791	2953	1072	1729	2830	1895	2913	2266	1680	1597
bta-miR-142-3p	644	977	793	4001	1678	1779	928	1612	1073	918	1508	2411	4207	3867	2255	3928	786	1109	1531	895	1017	1391	1336	1964
bta-miR-2284z	508	658	1166	3090	2489	3023	1352	1381	1231	1316	1928	1969	3596	3941	1892	4117	765	1411	2259	917	2012	2064	1124	1453
bta-miR-106b	486	1610	2527	1878	2395	3291	1676	986	1949	3515	2363	2732	2513	3259	1257	2537	1006	3979	2484	1692	2708	2659	1842	1383
bta-miR-361	1049	1352	1744	3429	2248	2974	1788	2182	2850	1702	1942	3727	2600	3828	2023	2947	1407	2582	2157	2163	1877	1513	1552	1649
bta-miR-126-3p	1370	1326	1195	3663	2068	1973	1091	1240	1621	2647	1934	2596	2107	2560	2246	3162	1789	1970	2106	1720	2661	1885	2503	1450
bta-miR-21-3p	599	1387	791	3258	1699	1899	1328	1610	1128	1067	1672	1955	2940	3526	2281	2758	1022	1683	1748	1012	1092	1463	1227	1747
bta-miR-125a	2411	3124	1481	2259	1892	2275	1954	2139	2315	3047	2229	1878	1447	2560	1896	3169	964	3292	1339	1973	2162	1875	1627	1514
bta-miR-24-3p	904	1581	1084	2955	1832	2010	1284	1514	1477	1332	2130	2523	1759	2287	1244	1965	1149	2114	1680	1586	1504	1403	565	1375
bta-miR-130a	750	1142	1442	2088	2523	2434	1437	1295	1462	1728	2045	2039	1728	2798	1762	1459	1070	1525	2659	1180	1670	1601	1169	986
bta-miR-155	277	224	428	1575	903	898	570	916	638	464	536	1375	1279	1687	693	2735	271	552	820	495	719	423	525	839
bta-miR-184	7	39	15	2722	33	6	16	25	31	51	42	16	13	8	51	29	23	63	40	11	17	14	4	4
bta-miR-6119-5p	428	387	418	2090	892	1012	664	565	424	722	503	614	1871	1875	735	2639	339	695	633	424	1094	696	670	587
bta-let-7c	431	378	794	1240	1459	1278	1105	685	1039	1596	672	1147	1533	1699	510	2416	318	1286	1012	526	2629	788	728	601
bta-miR-29c	659	1041	914	1872	1620	2064	974	1054	1037	1255	1470	1762	2094	2627	1473	2218	789	1235	1304	838	1185	1385	1073	1112
bta-miR-98	326	189	537	1916	1014	901	675	382	448	538	416	557	1844	1539	515	2355	213	503	576	383	1291	496	501	468
hsa-miR-210-3p	585	1334	1000	1665	1872	1643	700	1160	1208	1413	2210	1641	1858	2287	1707	1656	907	1217	2034	1040	1406	1406	1055	1143
bta-miR-200a	571	1151	953	2132	1197	1696	741	1088	1305	1285	2240	2252	1256	1556	1390	1254	1371	1203	1538	1578	1281	1103	736	573
bta-miR-744	406	581	533	2066	868	1286	824	650	991	776	1182	1156	1767	2232	1129	1962	453	1058	1262	822	900	1183	718	1004
bta-miR-100	1055	2115	829	1489	1621	1674	1166	2078	1488	1262	1253	1690	1176	2178	1322	1613	824	1846	1136	1033	726	789	865	1277
bta-miR-1307	502	773	896	1699	1211	1704	1257	840	1138	1205	1414	1226	1369	2128	1322	2006	538	1281	1588	761	1210	1425	942	965
bta-miR-455-5p	346	1179	986	1189	1292	1392	509	1077	860	1118	1756	1524	1288	1930	1360	1459	694	1229	2085	740	977	1090	827	1082
bta-miR-32	382	439	633	1399	1100	1294	627	1138	897	690	793	2052	1168	1372	783	1121	659	898	1019	669	868	716	692	1094
bta-miR-326	500	451	434	1660	1007	1178	837	565	718	619	968	989	1374	1506	978	2022	341	755	1050	629	858	937	706	717
bta-miR-301b	223	212	312	1734	829	876	386	686	483	328	708	948	1582	1689	814	1977	257	538	774	477	518	538	406	821
hsa-miR-4532	1954	1496	1282	345	482	767	293	327	764	1086	1727	549	563	557	550	597	538	659	770	315	661	633	267	232
bta-miR-17-5p	380	449	904	1934	1029	1306	671	544	1048	918	966	1344	1783	1715	865	1710	469	1238	983	819	1050	855	768	797
bta-miR-874	536	719	593	1339	929	1012	740	691	866	681	960	866	1903	1447	872	1797	393	955	978	577	946	712	619	707
bta-miR-148b	432	827	577	1549	897	1075	526	686	715	798	858	1183	1410	1809	876	1634	500	927	850	593	673	760	584	805
bta-miR-532	572	1234	922	1443	1791	1799	1244	1251	841	1225	1197	1382	1100	1623	1069	1575	583	1032	1383	704	1044	962	728	876
bta-miR-125b	673	1756	709	637	887	1020	714	1312	936	1106	1007	946	852	1431	800	1422	297	1526	503	615	572	493	537	772
bta-miR-769	373	642	722	1467	1026	1043	858	742	695	936	1272	951	1409	1578	981	1705	392	938	1701	523	1000	941	844	865
bta-miR-19a	227	462	685	1181	935	1041	489	530	602	828	775	409	1304	1667	609	1375	323	870	918	499	788	810	548	606
bta-miR-199a-5p	771	1585	509	669	881	810	628	586	478	746	587	876	551	512	596	643	399	571	589	378	512	492	343	374
bta-miR-181c	398	449	292	1461	1078	811	618	439	341	478	481	759	1291	1329	919	1566	274	464	650	339	829	689	549	524
bta-miR-28	420	358	290	1521	603	723	448	451	409	548	489	905	1213	1269	547	1540	240	381	454	278	681	489	445	589
bta-miR-99a-5p	729	1528	593	1019	915	1069	977	1251	960	720	841	1263	825	1404	959	1108	501	1252	607	704	641	524	646	944
bta-miR-345-3p	172	241	268	982	528	571	327	468	293	271	463	603	852	1174	662	1504	235	316	640	255	348	471	428	495
bta-miR-330	191	121	197	949	394	713	299	333	481	188	328	502	930	1110	399	1490	180	356	496	292	438	508	265	535
bta-miR-877	99	335	752	602	659	826	1034	787	424	594	1218	474	616	943	864	1378	215	329	1483	351	615	596	887	842
bta-miR-204	463	111	318	629	492	419	323	225	497	220	630	215	1249	1051	364	1468	107	353	560	331	744	542	254	256
bta-miR-138	191	1233	744	575	1004	1102	464	881	509	1182	1312	628	788	1145	824	1005	422	594	1144	290	716	866	608	607
bta-miR-194	370	592	442	794	606	910	363	996	515	688	792	804	782	1238	734	1043	468	600	624	422	570	550	383	476
bta-miR-1388-5p	309	526	284	1223	606	768	270	478	490	570	634	841	543	884	542	628	504	489	793	367	359	559	395	476
bta-miR-146a	310	424	207	646	530	630	274	584	410	828	459	683	655	682	546	1198	342	1127	644	362	492	352	344	600
bta-miR-144	104	476	1141	516	591	818	394	216	537	754	884	775	544	768	255	504	326	1163	951	560	602	663	523	310
bta-miR-497	475	884	569	511	1120	976	577	594	273	818	920	567	733	805	758	876	308	353	739	265	782	722	596	428
bta-miR-669	250	527	538	721	512	765	569	488	639	650	644	679	686	871	398	1069	212	597	718	557	648	454	395	350
bta-miR-15b	213	432	595	779	796	991	529	404	570	969	601	841	729	1050	399	811	262	989	645	473	727	642	573	475
bta-miR-425-3p	110	176	222	650	370	605	431	359	280	296	512	363	838	924	549	1043	118	495	507	202	485	395	425	430
bta-miR-2285k	180	443	195	799	406	480	286	425	345	238	342	610	748	1036	520	802	223	405	422	250	285	370	313	481
bta-miR-2285y	107	239	408	643	717	809	330	396	345	421	506	499	909	1006	385	859	186	402	622	226	611	579	295	412
bta-miR-1388-3p	278	689	417	882	758	914	387	601	518	638	777	882	589	994	709	675	565	400	793	400	388	559	330	482
bta-miR-20a	151	174	437	780	614	713	337	328	423	412	433	645	858	938	359	858	271	570	488	358	625	427	385	389
bta-miR-197	140	129	294	626	230	343	311	183	460	296	269	328	608	507	174	894	95	367	376	417	541	260	231	176
bta-miR-193b	682	449	429	373	420	661	266	539	784	527	497	400	452	816	291	850	263	540	609	256	568	324	290	262
bta-miR-410	301	371	439	689	848	800	326	411	448	396	631	671	492	738	383	540	293	537	713	437	501	390	240	368
bta-miR-1839	107	279	395	548	749	661	303	358	337	601	530	463	677	836	366	675	215	482	660	261	581	466	280	410
bta-miR-429	137	296	282	659	385	671	254	500	527	538	701	804	490	587	509	614	380	439	587	550	488	361	316	272
hsa-miR-4792	247	736	79	106	97	200	97	169	106	233	173	145	121	181	117	134	100	161	120	92	136	120	378	112
bta-miR-1343-3p	209	174	216	578	351	293	352	165	427	230	359	364	731	453	390	510	102	304	359	392	405	292	233	176
bta-miR-199b	178	642	614	301	511	618	405	248	378	706	479	389	294	462	262	457	192	718	474	269	558	413	288	220
bta-miR-374b	142	59	96	585	156	237	164	166	206	112	130	325	542	476	214	710	123	233	187	151	207	127	181	168
bta-miR-365-3p	287	163	261	270	498	571	348	419	513	340	299	261	386	687	188	585	181	275	391	291	490	218	158	173
bta-miR-2284ab	71	130	176	538	219	440	202	266	274	306	255	330	236	610	200	677	113	356	284	201	185	275	159	290
bta-miR-381	403	321	270	397	658	505	362	367	268	220	342	403	264	393	268	567	235	285	421	214	323	291	173	209
bta-miR-22-5p	155	508	254	551	473	580	285	488	324	355	476	604	353	620	376	498	293	307	472	250	317	388	226	320
bta-miR-2892	376	613	283	56	75	172	43	105	232	358	431	124	85	163	65	130	84	133	145	148	100	126	68	63
bta-miR-2415-3p	3	78	276	328	248	226	569	50	14	121	312	184	310	348	608	141	3	144	373	214	265	271	464	84
bta-miR-450b	361	288	375	487	582	525	232	387	387	537	495	512	417	563	381	589	290	458	543	295	427	298	255	312
bta-let-7a-3p	205	188	238	360	422	550	262	408	266	302	291	394	427	560	311	546	129	346	381	199	406	247	215	290
hsa-miR-802	559	63	79	142	139	256	65	252	215	136	205	131	182	278	186	238	189	147	177	58	142	74	96	145
bta-miR-665	202	430	288	361	374	423	250	287	352	336	444	439	320	327	299	417	186	435	535	264	307	290	254	268
bta-miR-380-3p	306	146	255	277	528	506	240	221	263	258	263	266	206	315	186	317	176	332	332	187	353	188	180	129
bta-miR-760-3p	56	119	154	275	225	303	312	174	200	223	310	212	354	286	299	498	99	217	286	148	258	248	201	185
bta-miR-146b	48	100	116	165	271	169	154	108	175	246	178	134	138	239	91	173	102	489	211	120	177	186	112	159
bta-miR-328	285	312	277	285	258	298	273	280	374	338	376	283	302	439	233	483	104	256	298	375	318	360	190	192
bta-miR-122	354	36	114	54	201	388	43	477	161	200	318	26	163	345	72	407	85	239	243	40	216	156	58	167
bta-miR-182	60	167	131	234	476	194	84	194	157	191	243	282	120	244	164	178	160	176	223	135	143	123	141	106
bta-miR-154c	216	345	233	281	473	401	246	258	178	274	352	260	208	269	216	268	128	262	347	165	321	228	164	150
bta-miR-411a	393	271	262	308	464	434	232	211	219	302	341	261	218	431	182	450	173	315	355	213	449	306	190	195
bta-miR-369-3p	133	192	230	328	444	415	232	271	161	233	294	325	199	334	175	306	148	184	338	183	288	187	164	201
bta-miR-224	213	258	354	250	374	338	225	212	222	300	422	257	277	307	218	276	130	287	383	166	329	215	143	185
bta-miR-2284w	53	230	173	229	419	247	233	128	138	382	288	242	302	275	226	205	79	304	388	127	306	209	199	150
bta-miR-2376	50	63	70	350	142	112	133	105	120	111	112	139	280	319	230	405	36	164	161	82	146	134	95	142
bta-miR-149-5p	120	203	190	204	299	292	167	206	195	328	314	194	232	280	222	381	91	177	340	139	235	219	200	223
bta-miR-139	326	132	208	370	204	322	222	139	201	209	250	233	234	273	136	275	112	157	234	168	266	169	129	119
bta-let-7e	60	88	76	369	12	148	119	127	109	257	100	217	6	210	112	360	74	224	124	210	15	180	219	139
bta-miR-18a	56	97	146	361	196	253	130	118	163	185	168	282	368	351	195	368	97	265	214	151	159	172	162	148
bta-miR-505	114	196	174	173	171	262	147	170	163	207	187	164	238	302	148	361	64	179	162	123	246	189	194	106
bta-miR-214	168	210	197	257	266	355	221	216	182	280	235	250	177	217	167	280	126	300	225	131	182	165	152	160
bta-miR-208b	26	78	55	108	350	120	86	44	24	40	32	95	26	151	31	183	13	51	51	29	44	73	24	34
bta-miR-6524	76	220	223	230	203	222	114	136	200	214	208	265	204	288	119	176	100	349	193	160	154	164	143	130
bta-miR-3431	109	188	219	154	339	198	138	130	99	219	257	142	192	164	130	186	90	137	326	88	263	131	72	104
bta-miR-2285t	68	326	121	105	336	189	136	214	66	244	188	103	228	249	124	287	61	204	193	63	182	97	103	133
bta-miR-147	41	324	132	168	271	272	185	192	74	228	231	220	167	267	162	226	75	146	186	87	166	149	97	123
bta-miR-145	321	161	120	131	193	230	187	123	68	308	137	113	131	221	124	180	93	117	116	134	202	116	104	101
bta-miR-1296	80	91	114	239	161	231	138	90	150	180	165	175	185	296	172	314	88	168	180	111	165	178	165	158
bta-miR-29b	97	139	105	229	190	253	91	186	172	141	166	277	215	307	159	255	120	174	157	148	107	157	123	120
bta-miR-6119-3p	49	104	155	208	198	306	184	158	216	243	140	240	257	271	126	261	68	289	185	141	185	185	150	140
bta-miR-6123	40	52	85	291	128	156	112	85	101	100	112	178	208	265	115	228	63	154	195	108	130	109	114	116
bta-miR-195	130	74	111	199	164	168	104	135	151	191	141	183	195	205	163	287	102	199	198	90	186	97	121	116
bta-miR-374a	61	23	45	283	74	77	61	94	68	45	55	163	240	195	129	287	43	94	63	85	64	47	77	108
bta-miR-335	105	184	127	189	264	258	121	185	178	208	181	242	158	222	96	172	98	149	171	124	286	159	132	158
bta-miR-331-5p	62	161	233	181	217	198	164	118	195	218	209	194	176	252	155	193	78	271	228	141	225	147	170	134
bta-miR-17-3p	52	115	121	164	152	162	73	78	77	144	130	129	228	213	102	166	46	140	127	75	115	140	84	99
bta-miR-1306	59	103	155	140	92	197	159	69	159	142	178	155	178	211	76	216	37	202	147	157	195	136	85	68
bta-miR-331-3p	102	31	61	117	83	66	77	43	73	68	81	65	147	78	77	215	13	47	59	67	90	53	69	49
bta-miR-136	95	212	92	129	167	152	89	129	55	88	108	103	87	124	91	117	71	73	101	49	73	99	58	52
bta-miR-33b	59	156	136	122	188	150	102	104	88	158	203	118	172	161	124	117	64	146	206	76	147	181	74	96
bta-miR-499	25	57	42	90	206	114	81	65	48	40	62	107	133	83	27	167	24	59	89	37	59	57	38	30
bta-miR-6120-3p	35	65	73	69	104	129	63	56	51	112	79	45	118	203	68	144	26	145	95	30	106	130	72	77
bta-miR-432	115	137	150	126	200	190	110	114	97	146	166	107	96	146	80	175	75	151	182	108	146	130	67	64
bta-miR-454	13	10	22	119	43	31	29	17	37	32	17	53	80	114	32	200	19	34	18	26	34	20	24	16
bta-miR-2457	10	86	104	31	30	72	48	18	87	157	80	36	19	88	20	46	18	194	127	67	48	85	51	31
bta-miR-1271	40	51	10	95	22	29	13	34	32	22	21	43	147	149	48	185	7	32	15	10	19	25	24	60
bta-miR-2403	31	42	36	184	62	97	73	30	81	59	63	100	108	149	83	139	38	101	67	90	72	92	70	50
bta-miR-33a	35	70	40	112	92	111	38	71	43	56	97	62	183	159	96	138	49	48	93	31	55	100	75	49
bta-miR-181d	32	31	25	169	142	65	58	56	55	45	74	81	113	168	91	179	28	22	96	30	48	60	71	62
bta-miR-494	39	100	90	84	161	159	74	118	45	93	112	114	111	175	104	128	44	77	117	49	119	76	74	115
bta-miR-363	42	91	48	145	175	98	92	106	54	69	70	159	113	92	95	140	65	86	99	56	62	82	76	112
bta-miR-2285q	24	71	60	151	100	94	66	70	50	94	106	104	117	172	112	121	39	80	130	56	69	71	51	75
bta-miR-409b	45	148	111	112	124	101	63	94	93	85	146	105	48	115	56	117	39	98	162	90	82	81	38	59
bta-miR-132	70	96	124	154	107	150	90	93	101	123	136	129	115	161	96	111	74	74	129	97	127	94	49	68
bta-miR-9-5p	2	8	2	158	3	13	5	3	4	8	3	7	1	7	8	11	5	9	7	5	7	9	4	4
bta-miR-378c	25	147	66	131	144	142	65	88	66	119	153	134	92	127	101	95	96	54	140	65	88	110	59	63
bta-miR-338	34	58	22	146	55	93	47	53	49	47	49	95	80	133	84	125	33	54	47	40	31	46	49	35
bta-miR-30f	115	29	60	97	83	143	61	100	94	83	106	83	70	99	45	131	50	49	93	75	92	89	53	56
bta-miR-450a	60	117	68	95	118	109	50	91	67	88	96	142	112	100	78	113	58	74	98	53	54	68	46	58
bta-miR-2285p	4	13	16	24	57	59	27	52	6	10	57	17	142	115	40	97	14	21	39	9	30	51	22	42
bta-miR-200b	30	40	37	99	58	83	46	50	76	50	102	138	70	50	55	65	50	46	83	84	67	42	24	36
bta-miR-193a	34	100	55	67	95	93	65	97	78	43	73	97	68	131	52	93	58	61	89	49	60	55	67	53
bta-miR-452	36	64	63	63	130	66	49	63	44	56	113	66	87	88	50	63	34	57	96	38	71	47	33	43
bta-miR-324	27	115	76	89	115	119	112	77	63	110	110	120	114	110	73	99	46	71	125	71	76	106	53	34
bta-miR-193a-3p	83	107	70	67	125	111	73	93	55	81	99	81	82	119	81	116	51	53	95	39	101	76	78	47
bta-miR-6523	11	23	32	90	46	68	54	20	32	37	54	39	51	123	36	111	19	40	80	49	40	48	40	49
bta-miR-628	9	7	18	81	31	23	22	23	22	28	14	58	83	95	58	120	6	34	33	27	19	25	24	36
hsa-miR-574-3p	25	37	38	80	39	56	50	43	56	45	42	64	49	79	21	115	26	47	60	51	46	28	30	18
bta-miR-424-3p	45	80	62	69	99	111	73	108	61	102	62	80	71	89	65	79	49	78	105	56	61	73	42	43
bta-miR-2285aa	23	16	32	81	55	41	28	21	27	44	38	52	93	99	36	109	25	55	33	16	48	47	23	33
hsa-miR-1260b	17	8	16	85	25	28	33	11	32	19	6	22	103	56	8	106	7	13	31	23	48	12	16	10
hsa-miR-1260a	17	8	17	85	25	28	33	11	33	18	7	22	102	56	5	105	7	13	31	23	48	12	16	10
bta-miR-4286	25	14	24	104	60	55	27	37	48	26	32	40	70	88	32	87	25	37	67	34	75	64	43	41
bta-miR-345-5p	29	32	23	66	45	43	21	20	13	25	21	42	70	87	34	103	10	29	24	13	27	26	33	20
bta-miR-2299-5p	20	21	7	83	49	42	28	39	28	21	41	48	77	102	50	84	29	30	42	15	23	46	34	47
bta-miR-487b	87	79	92	60	97	101	66	54	68	65	77	92	47	85	49	71	44	61	79	50	80	75	38	48
bta-miR-34a	13	41	23	78	46	81	44	39	28	45	67	100	28	37	22	54	27	47	43	38	26	37	14	24
bta-miR-99a-3p	51	47	46	51	97	80	53	55	47	54	64	58	54	77	45	85	26	49	68	29	84	59	39	34
bta-miR-455-3p	16	25	33	81	58	59	20	24	61	48	61	87	66	66	51	96	37	80	86	44	55	32	32	51
bta-miR-188	18	30	61	41	80	96	54	53	24	40	75	61	42	49	61	69	20	23	48	19	53	37	46	25
hsa-miR-1306-3p	21	33	53	95	61	81	53	25	53	72	64	49	79	67	48	92	14	87	70	34	59	60	44	46
bta-miR-2285g	13	40	43	40	48	44	36	19	28	62	54	48	23	41	23	36	21	95	62	32	27	55	28	26
bta-miR-885	92	11	20	43	25	68	26	45	92	36	30	23	45	79	33	73	23	23	32	19	32	28	23	32
bta-miR-7861	4	19	10	31	59	21	6	18	8	14	48	14	92	34	6	72	18	10	50	5	40	18	5	25
bta-miR-7857	9	13	29	69	31	63	19	33	23	32	78	46	34	58	33	91	10	21	86	17	24	25	21	46
bta-miR-383	3	1	17	27	23	7	10	25	9	7	7	7	90	31	3	32	5	5	8	0	33	11	10	12
bta-miR-3120	16	86	27	49	46	44	58	46	22	21	41	34	44	42	26	46	17	26	35	29	35	29	13	21
bta-miR-6517	26	54	85	68	54	75	66	40	64	81	70	56	58	84	47	71	25	50	80	55	63	55	52	37
bta-miR-185	6	26	43	28	34	65	34	15	15	83	38	18	32	54	16	21	7	58	43	41	45	39	20	10
bta-miR-362-3p	11	45	26	51	80	82	30	56	25	61	48	57	51	64	47	54	32	36	55	28	32	47	32	45
hsa-miR-3168	6	6	20	0	13	42	33	21	2	38	59	1	30	6	2	23	1	10	5	1	82	54	15	16
hsa-miR-320d	10	45	42	61	74	78	48	37	52	45	57	57	51	80	36	64	37	40	64	45	67	68	51	32
hsa-miR-7977	21	32	40	54	39	40	38	25	38	38	36	38	58	43	35	80	21	47	48	31	58	27	25	18
bta-miR-1249	20	25	14	40	25	59	45	34	43	24	25	26	35	78	13	56	12	12	24	50	22	26	11	11
bta-miR-211	27	47	23	70	41	35	47	17	67	47	46	36	36	56	75	44	37	28	44	42	33	28	42	6
bta-miR-218	24	61	21	72	68	62	40	43	29	44	43	37	60	54	38	74	19	42	43	20	34	45	25	57
bta-miR-2320-5p	5	23	39	55	27	40	21	29	21	66	51	30	44	53	16	68	16	74	60	25	44	43	43	35
bta-miR-2284h-5p	24	18	15	74	20	24	44	22	38	16	28	60	20	25	20	35	22	19	26	34	37	23	13	17
bta-miR-2904	9	74	12	13	9	17	6	15	10	18	18	11	11	23	7	16	9	24	14	5	11	12	31	22
hsa-miR-6087	9	39	34	26	29	31	23	27	55	72	49	39	22	48	46	45	24	31	38	49	36	34	27	29
bta-miR-296-5p	19	19	41	39	33	51	29	30	26	35	41	33	30	56	34	71	11	25	34	50	38	54	30	33
bta-miR-504	33	58	36	63	47	66	38	44	27	69	49	48	25	57	30	68	27	21	44	43	38	61	28	37
bta-miR-2336	15	29	14	43	45	38	14	24	36	20	23	53	32	56	23	66	21	23	28	18	19	20	35	28
bta-miR-200c	10	10	32	43	32	57	18	18	26	37	65	45	41	41	40	44	20	30	31	38	51	18	19	12
bta-miR-493	29	28	36	45	33	35	14	21	36	49	54	43	37	28	28	62	25	57	51	38	36	21	16	29
bta-miR-433	22	27	36	45	45	32	25	26	60	26	57	32	36	49	32	47	14	42	54	55	38	32	24	37
bta-miR-2454-3p	9	11	35	34	30	46	37	18	33	47	59	20	54	37	28	54	15	38	54	36	56	41	20	18
bta-miR-545-5p	9	15	14	53	25	30	15	24	13	22	23	23	40	59	24	51	10	23	35	7	16	23	21	28
bta-miR-2285b	1	23	27	20	37	36	28	19	12	33	19	16	43	50	23	58	8	38	31	20	32	28	14	38
bta-miR-370	15	30	48	32	41	57	21	40	16	19	43	24	15	53	29	45	11	18	40	43	13	42	27	12
bta-miR-664b	26	10	24	31	35	57	33	31	45	16	27	33	33	41	12	51	12	35	36	29	36	22	14	21
bta-miR-2898	16	23	25	35	23	17	23	11	25	20	34	13	19	21	5	56	11	15	35	30	14	16	7	13
bta-miR-2284ac	14	3	5	35	20	26	21	25	28	8	24	16	40	56	18	46	8	8	14	13	10	8	18	9
bta-miR-2320-3p	7	7	25	19	12	15	10	6	18	15	20	11	10	20	10	55	6	26	18	14	17	15	1	14
bta-miR-133b	7	44	16	18	47	30	21	12	8	8	5	5	1	14	2	55	2	7	8	6	3	9	3	2
bta-miR-6518	5	20	12	18	29	26	9	25	29	47	39	37	20	47	38	36	19	34	54	21	32	24	13	20
bta-miR-424-5p	19	47	22	45	41	53	17	29	13	36	45	30	36	32	22	52	20	23	40	14	29	38	22	13
bta-miR-502b	14	24	13	40	33	27	20	25	14	27	17	34	42	52	40	39	17	28	24	14	13	16	10	25
bta-miR-411c-5p	23	25	28	19	49	42	16	25	24	27	37	38	30	51	27	44	15	26	33	18	35	20	19	12
bta-miR-502a	17	42	25	44	50	46	38	47	28	35	34	49	30	36	23	31	21	27	36	35	29	24	23	13
bta-miR-2474	10	12	25	42	42	39	21	30	50	23	43	33	21	39	11	42	20	37	50	36	35	30	19	36
bta-miR-96	0	0	1	49	0	2	0	0	1	0	0	0	0	4	3	1	0	0	0	0	0	0	0	0
bta-miR-29d-5p	8	17	12	30	20	17	18	15	12	13	15	29	31	46	6	48	10	9	12	17	25	11	9	20
bta-miR-369-5p	26	19	21	36	34	16	17	30	44	25	24	39	23	25	21	25	18	47	25	26	24	26	17	14
bta-miR-2399-5p	3	9	4	37	15	29	10	12	13	9	8	25	38	47	14	26	9	12	18	7	8	15	0	15
hsa-miR-210-5p	23	20	30	25	20	25	17	11	28	31	45	27	28	43	21	29	15	21	21	22	34	27	15	24
bta-miR-365-5p	4	7	19	10	12	18	6	18	24	27	30	16	14	45	15	19	10	17	20	8	10	20	9	14
bta-miR-543	29	12	19	24	33	44	43	23	23	21	30	32	13	13	14	35	11	9	31	44	23	22	9	9
bta-miR-6520	9	5	16	21	30	28	13	20	15	24	22	29	24	43	18	15	7	19	18	15	33	18	11	15
bta-miR-124a=bta-miR-124b	0	2	0	43	0	1	0	0	4	1	4	0	0	0	0	2	0	1	2	0	1	1	1	0
bta-miR-34c	6	18	19	21	36	26	38	42	15	36	17	27	19	28	24	42	13	29	31	13	32	24	26	31
bta-miR-129=bta-miR-129-5p	9	21	20	26	41	35	15	16	15	13	31	38	12	29	18	19	7	20	27	12	14	12	6	8
hsa-miR-3135b	21	29	13	22	16	24	13	16	20	14	16	19	32	27	15	40	7	16	13	7	22	11	13	17
bta-miR-677	20	30	8	19	11	18	4	36	22	21	34	26	19	25	13	16	38	22	14	11	5	16	14	19
bta-miR-196b	1	2	3	23	10	12	2	1	8	16	3	6	24	11	7	38	2	5	5	3	7	3	9	9
hsa-miR-378b	5	24	4	37	36	34	13	18	21	25	27	28	14	33	23	27	10	17	31	13	24	29	15	22
hsa-miR-1290	8	27	16	17	12	30	6	12	37	24	30	21	13	19	9	20	21	19	34	14	21	20	16	13
bta-miR-2339	8	6	18	16	14	25	15	7	16	23	17	19	10	32	13	17	16	16	36	12	24	15	20	18
bta-miR-2478	5	5	6	18	11	10	7	5	9	9	7	13	16	11	5	36	3	5	8	10	10	12	4	8
bta-miR-106a	7	12	5	20	34	17	7	8	9	10	19	26	16	16	12	21	14	22	12	12	11	5	8	16
bta-miR-2346	3	2	2	34	8	4	6	0	4	0	3	1	17	16	8	25	1	5	3	1	11	3	5	3
bta-miR-2483-3p	9	10	6	33	15	15	5	8	18	16	14	12	16	29	16	19	9	6	6	11	15	13	6	13
bta-miR-376b	14	31	10	29	26	24	17	17	5	18	21	20	9	10	9	17	11	13	22	10	14	14	12	17
bta-miR-2284f	13	17	10	30	21	16	12	10	13	10	28	25	16	25	16	27	5	11	31	6	14	6	7	11
hsa-miR-4485	6	5	12	18	3	11	6	1	1	4	3	6	16	29	11	31	1	14	14	8	15	8	6	5
bta-miR-323	11	2	17	14	18	24	27	9	10	17	24	12	15	18	11	17	9	11	30	19	20	10	19	11
bta-miR-183	8	13	7	18	29	13	8	17	14	13	14	20	15	7	15	28	15	12	14	12	14	14	23	11
bta-miR-2316	8	12	9	18	23	17	8	18	7	16	20	13	20	29	15	29	5	6	27	6	11	18	13	6
bta-miR-2400	1	9	11	9	8	9	15	5	9	14	11	10	6	17	8	13	8	29	12	8	11	13	7	11
bta-miR-2284a	10	6	7	29	4	5	14	9	19	5	10	26	4	6	5	10	9	5	9	14	13	6	4	5
bta-miR-2284e	9	12	11	23	17	15	12	11	10	7	26	27	15	26	10	27	6	12	25	7	6	6	8	11
bta-miR-654	27	11	14	6	24	22	9	9	14	12	13	22	5	10	8	20	6	13	21	8	13	13	9	8
bta-miR-153	1	13	14	6	6	17	5	9	21	17	13	26	10	18	24	14	7	27	15	3	12	8	10	8
bta-miR-671	6	22	5	15	22	16	7	16	15	24	24	18	26	12	24	19	9	11	14	15	14	8	14	5
bta-miR-2443	3	1	6	18	2	4	5	6	13	11	7	17	7	10	3	16	3	26	9	8	8	4	4	3
bta-miR-2368-3p	5	10	3	15	13	7	6	6	9	17	11	25	17	20	10	22	7	10	14	10	11	11	11	3
bta-miR-2483-5p	8	10	14	15	10	9	8	7	15	7	13	6	18	17	6	19	2	2	9	12	25	15	2	9
bta-miR-2431-3p	1	0	8	11	11	7	6	0	8	4	25	10	9	8	2	15	4	6	8	8	6	15	11	6
bta-miR-767	2	9	4	9	10	25	6	3	5	1	2	5	1	4	7	9	1	0	2	0	4	6	5	3
hsa-miR-7705	2	11	4	22	5	16	1	9	8	13	4	20	19	9	10	24	2	14	12	10	7	3	5	13
bta-miR-20b	3	5	4	11	17	7	7	0	9	6	2	11	14	5	5	24	4	5	1	7	2	3	5	14
bta-miR-2285z	4	16	10	23	11	11	4	13	4	14	18	13	15	22	14	19	7	3	14	6	7	7	6	11
bta-miR-216a	3	3	9	7	23	13	4	9	10	5	8	6	15	6	1	7	8	10	9	8	11	5	5	12
bta-miR-485	6	18	16	16	14	22	14	16	16	16	19	12	7	22	10	15	6	10	18	17	10	11	7	5
bta-miR-490	6	19	8	18	14	8	10	22	11	12	14	15	17	13	14	10	10	8	16	11	15	4	10	8
bta-miR-1224	2	15	7	9	7	21	9	9	10	11	16	9	6	10	22	13	2	7	19	8	14	10	7	18
bta-miR-2299-3p	3	6	0	14	5	18	2	11	6	8	5	14	16	19	14	22	0	7	6	3	8	4	6	8
bta-miR-2349	3	1	3	18	6	14	2	9	6	2	4	13	10	22	1	18	6	8	8	12	6	5	1	15
bta-miR-495	9	8	3	8	8	8	7	6	2	5	6	9	3	22	2	13	3	8	7	5	6	5	8	5
bta-miR-1	0	1	0	2	16	7	1	1	0	2	0	0	1	4	0	22	0	0	0	0	8	3	0	1
bta-miR-503-3p	3	9	12	12	8	13	12	19	13	21	16	11	11	15	8	9	3	5	18	4	5	5	8	8
bta-miR-2285o	6	12	9	15	9	11	6	13	11	13	8	17	15	20	18	20	8	10	13	7	16	9	11	7
bta-miR-29d-3p	8	12	8	15	17	12	5	17	14	8	10	20	11	20	14	14	14	10	10	8	7	11	9	9
bta-miR-1291	8	10	8	14	14	1	5	13	20	11	11	7	13	13	8	16	12	9	9	5	5	11	4	6
bta-miR-95	0	6	2	3	12	10	5	8	5	2	8	5	3	14	19	20	3	6	8	5	6	8	10	13
bta-miR-2397-3p	1	6	6	11	3	5	3	6	5	9	3	4	4	19	4	10	8	8	8	5	5	12	3	8
bta-miR-382	4	4	2	8	2	4	7	3	3	6	10	1	7	12	7	19	1	6	6	2	16	10	7	4
bta-miR-379	1	4	3	1	14	4	5	6	0	8	19	3	2	4	1	3	1	2	3	0	8	5	3	5
bta-miR-2409	3	3	11	18	7	8	7	9	12	6	7	11	10	10	7	5	7	6	11	11	7	12	3	14
hsa-miR-1277-5p	6	4	4	12	8	9	3	7	4	10	9	10	15	8	12	9	3	2	8	3	18	3	3	7
bta-miR-656	1	3	5	11	8	6	5	4	4	2	6	10	10	18	1	4	4	3	16	4	12	3	2	1
bta-miR-483	15	2	8	3	0	5	3	9	5	5	1	0	5	10	4	18	5	2	3	3	6	10	1	2
bta-miR-2903	5	12	16	4	4	7	4	3	11	6	11	4	11	10	3	11	4	13	10	12	17	16	15	4
hsa-miR-652-3p	5	5	8	11	10	15	9	6	5	8	10	13	12	10	4	17	2	6	6	2	7	8	10	6
bta-miR-187	1	8	8	10	11	6	7	11	8	4	3	10	4	8	14	12	2	13	11	8	4	6	8	17
bta-miR-219-5p	2	17	11	17	6	10	5	7	3	9	13	4	8	15	8	10	4	4	6	5	4	6	11	9
bta-miR-193a-5p	7	6	7	5	9	7	3	17	4	3	8	5	8	8	9	17	5	7	14	5	10	4	5	4
bta-miR-2411-3p	2	0	0	10	6	4	7	1	4	3	3	0	3	7	2	17	0	11	7	2	6	1	2	6
bta-miR-2446	2	4	9	9	7	7	4	11	12	8	8	5	6	8	4	16	1	12	8	9	6	4	4	7
bta-miR-1247-5p	5	8	4	5	13	7	9	9	11	16	4	5	1	7	2	2	0	8	9	6	9	5	5	5
bta-miR-2285v	4	6	5	7	3	8	3	2	4	16	3	11	5	7	10	13	4	8	4	4	3	6	8	5
bta-miR-592	2	10	1	16	11	6	1	1	4	8	11	9	13	5	3	6	1	1	7	4	5	9	3	8
bta-miR-542-5p	0	5	4	16	10	4	4	8	0	4	6	5	4	9	2	10	0	6	4	3	1	8	2	0
bta-miR-3956	3	2	4	13	14	5	7	13	10	8	15	10	9	15	8	12	11	11	13	10	5	10	5	8
bta-miR-340	5	2	10	15	15	15	6	10	7	10	4	12	3	10	4	7	4	7	12	4	11	4	1	6
bta-miR-582	2	7	3	12	12	14	4	7	3	9	4	11	7	15	2	6	2	4	9	7	3	5	5	8
bta-miR-655	8	2	5	11	5	15	3	4	8	7	5	4	2	6	5	5	6	10	5	4	10	10	3	4
bta-miR-2448-5p	0	1	3	13	1	5	6	5	3	1	3	9	5	7	5	15	1	4	3	2	0	2	0	8
bta-miR-1260b	2	3	4	12	5	5	5	2	4	0	0	3	15	8	0	13	1	2	0	4	6	1	1	1
bta-miR-6533	0	2	12	0	5	10	4	7	6	10	3	13	8	14	3	8	3	5	10	1	13	6	5	2
bta-miR-2285j	4	14	2	5	5	5	6	8	3	2	3	14	4	6	9	7	3	11	5	3	2	8	5	7
bta-miR-2448-3p	2	4	8	5	8	13	4	7	3	2	3	5	6	4	3	11	7	9	4	8	14	3	1	6
bta-miR-2398	0	6	4	14	4	9	8	5	2	4	4	3	13	11	3	10	5	11	7	4	1	8	0	2
bta-miR-2313-5p	1	7	5	12	2	5	5	10	3	0	3	14	4	5	3	12	1	5	3	13	2	2	2	8
bta-miR-2319a	1	5	8	3	8	5	7	0	2	10	11	4	2	14	2	6	8	2	7	1	3	9	3	5
bta-miR-2319b	1	5	8	3	8	5	7	0	2	10	11	4	2	14	2	6	8	2	7	1	3	9	3	5
bta-miR-2285n	2	2	3	5	8	7	4	5	4	4	3	5	14	13	5	6	2	2	4	2	1	5	4	5
bta-miR-190b	0	1	2	3	3	2	3	3	0	3	0	1	7	2	1	14	1	2	2	1	10	2	3	0
bta-miR-378b	4	2	2	13	6	5	2	0	10	8	1	8	5	4	5	7	5	1	1	7	9	5	2	3
bta-miR-2887	3	3	4	4	2	4	4	2	1	11	5	7	4	7	2	4	0	1	3	4	1	2	13	5
bta-miR-2441	0	0	2	2	3	1	0	5	8	5	8	7	3	1	0	10	1	5	13	2	4	3	1	2
bta-miR-2450a	0	2	3	2	0	6	1	1	1	0	1	2	3	6	1	13	0	0	4	2	0	1	2	2
bta-miR-2447	1	0	6	12	5	12	6	3	6	10	2	9	5	11	11	11	4	7	2	8	4	10	6	1
bta-miR-3957	7	4	3	9	6	3	5	0	10	4	12	10	6	4	8	12	6	7	12	0	3	9	7	5
bta-miR-708	1	5	7	4	10	7	3	6	5	6	6	10	6	10	3	3	3	3	5	3	12	10	12	2
bta-miR-2411-5p	1	0	4	11	4	7	2	4	4	8	3	10	4	6	1	12	2	6	11	3	2	8	11	2
bta-miR-18b	1	5	3	3	10	6	3	1	3	4	7	5	12	3	2	12	2	7	5	6	3	5	5	5
bta-miR-6535	0	2	5	10	9	6	2	5	6	2	6	5	3	12	3	3	3	5	5	2	6	6	1	9
bta-miR-376e	10	3	4	6	5	3	4	3	5	9	6	2	6	12	7	5	3	5	4	3	4	1	2	3
bta-miR-7859	7	3	3	6	2	2	3	8	4	3	5	8	5	12	11	3	1	4	2	6	3	2	1	8
bta-miR-2285i	3	12	6	4	4	4	2	5	2	1	2	5	9	8	5	6	3	1	9	0	9	3	4	4
bta-miR-371	4	4	3	4	6	10	1	11	3	0	6	4	1	12	0	3	3	3	1	6	2	2	0	3
bta-miR-2425-5p	1	6	0	0	6	8	1	5	0	4	0	0	12	3	0	5	0	9	0	0	3	6	0	5
bta-miR-2285ac	1	4	3	11	5	9	0	2	5	0	4	4	7	6	6	1	2	9	5	4	4	7	7	0
bta-miR-2410	0	3	3	7	6	5	8	3	0	6	7	4	2	9	2	1	4	9	11	3	5	1	1	2
hsa-miR-378d	1	4	2	2	6	4	2	4	2	7	6	0	2	8	5	7	4	6	4	1	4	11	5	3
hsa-miR-6516-3p	0	1	0	5	5	0	0	4	0	5	3	1	2	5	2	3	1	0	3	2	1	0	1	11
bta-miR-2425-3p	0	1	0	0	4	0	0	4	0	3	1	0	4	11	0	6	0	3	1	0	6	4	0	1
bta-miR-2388-3p	0	11	0	4	1	2	5	0	0	1	2	2	2	4	2	0	0	0	1	1	0	0	0	0
bta-miR-500	6	9	1	5	4	3	3	6	6	2	2	10	7	5	9	7	2	8	4	4	4	5	2	5
bta-miR-491	0	2	1	7	4	5	5	1	7	6	6	5	3	9	4	10	2	4	5	3	3	2	3	5
bta-miR-27a-5p	1	4	1	10	1	5	2	7	1	8	3	5	4	8	4	7	2	2	5	1	3	4	0	8
bta-miR-30b-3p	1	1	2	7	5	1	5	1	0	1	2	2	4	10	5	10	3	2	2	1	4	1	4	5
bta-miR-2377	1	0	4	5	3	2	2	1	0	2	4	4	5	2	1	2	0	6	3	5	2	4	0	10
bta-miR-3601	0	1	4	3	10	4	0	4	0	4	6	5	4	4	0	1	0	1	2	0	1	3	2	0
bta-miR-487a	3	2	0	4	1	1	0	2	4	2	0	4	0	1	1	10	2	5	1	0	3	2	2	0
Only miRNAs for which at least one sample has read count > 10 are shown

## Sheet: DEA
Differential expression analysis of plasma miRNAs during the bovine oestrous cycle (Days 0, 8 and 16).
miRNA	Fold-change D8/D0	Fold-change D16/D0	Fold-change D16/D8	P-value
bta-miR-214	0.776913	0.742327	1.00855	0.00197092
bta-miR-154c	0.714385	0.70792	1.07326	0.00341426
bta-miR-224	0.836026	0.776342	0.96766	0.00344577
bta-miR-199c	0.757824	0.742251	1.06096	0.00402996
bta-miR-532	0.813583	0.743042	0.928869	0.00476083
bta-miR-381	0.711028	0.664823	1.05646	0.00789787
bta-miR-23a	0.871331	0.779259	0.91568	0.00982816
bta-miR-199a-5p	0.723953	0.617354	0.986204	0.024466
bta-miR-380-3p	0.763536	0.796742	1.10996	0.0250224
bta-miR-125b	0.979286	0.680768	0.741677	0.0253959
bta-miR-369-3p	0.76583	0.791349	1.1055	0.0275857
bta-miR-10b	0.771992	0.89688	1.18785	0.0313269
bta-miR-155	1.32093	0.961813	0.764093	0.0335228
bta-miR-3431	0.787856	0.765598	1.06422	0.034783
bta-miR-23b-3p	0.864257	0.785103	0.933296	0.0360212
bta-miR-2285t	0.857272	0.745697	0.944082	0.0398074
bta-miR-222	1.23877	0.898973	0.75794	0.0399926
bta-miR-99b	0.901913	0.752903	0.895893	0.0445807
bta-miR-205	0.805917	0.789245	1.03839	0.0449782
bta-miR-100	0.876456	0.722184	0.90615	0.045594
bta-miR-99a-5p	0.877296	0.709965	0.932866	0.0542653
bta-miR-660	0.847564	0.837064	1.00114	0.0576055
bta-miR-6529	1.4803	1.22775	0.83892	0.061463
bta-miR-147	0.906631	0.809233	0.926963	0.062057
bta-miR-199b	0.851351	0.890874	1.11054	0.0656014
bta-miR-425-3p	1.43272	1.16602	0.838816	0.0656154
bta-miR-130b	1.35284	1.11531	0.828242	0.0661754
bta-miR-221	1.09575	0.857821	0.8255	0.069404
bta-miR-2284aa	1.28228	1.04125	0.817857	0.0699745
bta-miR-2284z	1.29437	1.04625	0.816444	0.0707984
bta-miR-139	0.843478	0.737173	0.925548	0.0731595
bta-miR-301b	1.49652	1.09433	0.78308	0.0752806
bta-let-7a-3p	0.977973	0.851761	0.887608	0.0758661
bta-miR-101	1.14231	1.35338	1.22989	0.0771779
bta-miR-27a-3p	0.826093	0.780678	0.995386	0.0782661
bta-miR-423-5p	1.27559	1.17362	0.945642	0.0808172
bta-miR-365-3p	0.935412	0.815089	0.889509	0.0840992
bta-miR-125a	0.859062	0.828628	0.986367	0.0889577
bta-miR-760-3p	1.3176	1.12202	0.87075	0.0926201
bta-miR-2285y	1.17869	1.03179	0.858664	0.0965066
bta-miR-223	1.20921	0.923918	0.821955	0.100539
bta-miR-669	1.05184	0.877922	0.858465	0.107054
bta-miR-22-3p	1.07443	0.87861	0.853766	0.111917
bta-miR-127	0.854988	0.812105	0.980196	0.112832
bta-miR-411a	0.804104	0.841476	1.18632	0.113097
bta-miR-345-3p	1.37895	1.07839	0.860356	0.118864
bta-miR-1343-3p	1.28939	0.978307	0.821436	0.120907
bta-miR-142-3p	1.49318	1.0243	0.795463	0.128639
bta-miR-497	0.87911	0.761037	1.03353	0.129254
bta-miR-744	1.40233	1.15557	0.85803	0.129475
bta-miR-29c	1.13848	0.940145	0.867636	0.130451
bta-miR-2419-5p	1.12124	1.16832	1.08432	0.131124
bta-miR-28	1.29493	0.877722	0.728756	0.131587
bta-miR-330	1.49326	1.20179	0.878783	0.137436
bta-miR-410	0.879641	0.858266	1.00439	0.138882
bta-miR-18a	1.37059	1.18426	0.893763	0.139694
bta-miR-874	1.18476	0.899593	0.827389	0.142783
bta-let-7g	1.26537	1.1275	0.90503	0.142837
bta-miR-128	1.11542	0.990363	0.894266	0.145532
bta-miR-181b	1.10023	0.886823	0.849279	0.146863
bta-miR-301a	1.24253	1.04833	0.852601	0.151927
bta-miR-425-5p	1.16024	1.06597	0.936844	0.152677
bta-miR-296-3p	1.30968	1.19567	0.893093	0.153164
bta-miR-451	1.36528	1.63125	1.42636	0.153964
bta-miR-148b	1.2048	0.947533	0.844254	0.155614
bta-miR-26b	1.53052	1.05878	0.801215	0.156768
bta-miR-21-5p	1.14887	0.956208	0.860416	0.158432
bta-miR-193b	0.959544	0.839148	0.867575	0.164805
bta-miR-140	1.33402	1.26161	0.939359	0.16511
bta-miR-145	0.795876	0.731353	1.21676	0.168968
bta-miR-1307	1.1166	1.00512	0.896707	0.170086
bta-miR-151-3p	1.19883	0.998015	0.873636	0.1765
bta-miR-146b	1.10624	1.47697	1.30678	0.178414
bta-miR-30a-5p	0.957304	0.817917	0.913055	0.179555
bta-miR-17-5p	1.30232	1.11528	0.864378	0.185938
bta-miR-30d	1.285	1.07464	0.830746	0.187347
hsa-miR-4532	1.04233	0.782489	0.89419	0.191645
bta-miR-2284ab	1.26364	1.07795	0.837762	0.19319
bta-miR-1246	1.12295	0.966809	0.82671	0.19499
bta-miR-421	1.40305	1.09848	0.85784	0.196532
bta-miR-486	1.68234	1.93521	1.78253	0.198657
bta-miR-204	1.70464	1.1495	0.860491	0.198755
bta-let-7d	1.43607	0.769138	0.756436	0.19972
bta-miR-374b	1.60151	1.1616	0.894792	0.203172
bta-miR-148a	1.21542	0.877865	0.821657	0.2057
bta-miR-151-5p	1.50155	0.862534	0.776189	0.222388
bta-miR-361	1.05969	0.939765	0.900448	0.228089
bta-miR-181c	1.16468	0.916197	0.881472	0.229668
bta-miR-30b-5p	1.21338	0.915824	0.835118	0.236031
bta-miR-326	1.23702	1.00852	0.848926	0.236902
bta-let-7i	1.24848	0.962185	0.854123	0.24434
bta-miR-335	0.856461	0.907324	1.14829	0.245982
bta-miR-1296	1.23254	1.14369	0.943675	0.253453
bta-miR-194	1.14627	0.882994	0.858071	0.256936
bta-miR-375	1.30513	1.30949	1.05332	0.261389
bta-miR-26a	1.56355	0.910975	0.775158	0.262109
bta-miR-2957	0.924127	0.866536	0.980414	0.265457
bta-miR-2285k	1.27624	0.992791	0.891785	0.267219
bta-miR-152	0.924625	0.866756	0.98077	0.267346
bta-miR-429	1.40295	1.29755	0.899804	0.268435
bta-miR-146a	1.29576	1.23661	1.00139	0.271095
bta-miR-26c	1.63065	0.906892	0.76714	0.271155
bta-let-7f	1.68525	0.906165	0.835099	0.280684
bta-miR-30e-5p	1.13845	1.02057	0.909728	0.283852
bta-miR-106b	1.24804	1.29601	1.08104	0.291564
bta-miR-191	1.35479	1.17623	0.921829	0.308052
bta-miR-103	0.916568	0.941004	1.00676	0.309431
bta-miR-107	0.903881	0.948383	1.02869	0.325379
bta-miR-215	1.67704	1.61765	0.901145	0.32629
bta-miR-29a	1.01929	0.848215	0.923476	0.328147
bta-miR-29b	1.11585	0.948114	0.881129	0.328864
bta-miR-186	1.12026	0.968216	0.902475	0.341975
bta-miR-98	1.42053	0.914221	0.820459	0.344114
bta-miR-20a	1.23353	1.1944	0.96155	0.344956
bta-miR-423-3p	0.960736	0.919213	0.958215	0.345599
bta-miR-181a	1.05926	0.903543	0.905	0.346087
bta-miR-6119-5p	1.33682	0.942618	0.894333	0.363304
bta-miR-30c	1.33595	0.746141	0.765019	0.364799
bta-miR-144	1.20108	1.48017	1.28192	0.374614
bta-miR-24-3p	0.947833	0.883578	0.997048	0.374881
bta-miR-1839	1.16894	1.11288	0.933043	0.379868
bta-miR-1468	1.08833	1.15991	1.09584	0.390628
bta-miR-21-3p	1.23572	1.04409	0.954173	0.394271
bta-miR-769	1.15577	1.07187	0.925162	0.396725
bta-miR-143	0.985748	0.755915	1.18364	0.416777
bta-miR-22-5p	0.976139	0.928103	0.965559	0.421171
bta-miR-2284y	0.942197	0.929524	0.999423	0.425079
bta-miR-16b	1.38253	1.4876	1.15461	0.425844
bta-miR-2284x	0.942188	0.930436	1.00109	0.431679
bta-miR-450b	1.03201	0.897099	0.939152	0.432658
bta-miR-93	1.16416	1.24293	1.09688	0.435743
bta-miR-339a	1.04311	0.91182	0.913113	0.441259
hsa-miR-210-3p	1.26317	1.13547	0.938669	0.446925
bta-miR-484	1.13769	1.23589	1.18076	0.449041
bta-miR-142-5p	1.13019	1.07114	0.969582	0.453113
bta-miR-126-3p	1.22526	1.31299	1.15725	0.456127
bta-miR-19a	1.17375	1.05383	0.962246	0.460241
bta-miR-328	0.988052	0.939562	0.916144	0.466825
bta-miR-197	1.48617	1.14785	0.96969	0.473108
bta-miR-25	1.08831	1.18787	1.14829	0.480658
bta-miR-455-5p	1.30028	1.22361	0.990076	0.509522
bta-miR-195	1.18734	1.04658	0.928101	0.51349
bta-miR-505	1.00099	0.897255	0.900421	0.527107
bta-miR-192	1.37384	1.04967	0.87919	0.550478
bta-miR-339b	1.00869	0.926004	0.9456	0.5605
bta-let-7a-5p	1.36239	1.00044	0.934642	0.565564
bta-miR-92b	0.947502	1.01046	1.09993	0.565989
bta-miR-27b	1.02969	0.944186	0.964494	0.578486
bta-miR-138	1.08971	1.04559	0.935093	0.585492
bta-miR-665	0.945181	0.959622	1.04553	0.586718
bta-miR-126-5p	1.06131	1.17475	1.19295	0.595946
bta-miR-16a	1.32877	1.45077	1.0815	0.613487
bta-miR-3604	1.08257	1.09601	1.03567	0.622031
bta-miR-1388-3p	1.04715	0.949943	0.958967	0.624162
bta-miR-130a	0.973707	0.949946	0.99152	0.662069
bta-miR-15a	1.00121	1.08668	1.12435	0.670941
bta-miR-133a	3.96527	0.512082	1.8223	0.67234
bta-miR-33b	0.928463	0.957634	1.07749	0.678768
bta-miR-141	1.26774	1.28059	1.03468	0.681179
bta-miR-6119-3p	1.18163	1.04904	0.948231	0.683933
bta-miR-149-5p	1.04245	0.964634	0.932496	0.69214
bta-miR-199a-3p	1.08248	1.08897	1.03852	0.70155
bta-miR-150	1.11801	1.06054	1.2124	0.702344
bta-miR-19b	1.07203	1.01062	0.993742	0.708877
bta-let-7c	1.32172	1.05036	0.957675	0.713352
bta-miR-342	0.963885	0.949836	1.03492	0.722241
bta-miR-10a	1.12247	1.06858	0.948483	0.735542
bta-let-7b	1.24095	1.09628	0.970217	0.737866
bta-miR-3596	1.21577	1.07015	0.962986	0.74099
bta-miR-182	1.09051	1.14443	1.04602	0.752273
bta-miR-200a	1.16868	1.11053	1.00193	0.805581
bta-miR-877	1.1552	1.12555	0.95999	0.82086
bta-miR-331-5p	1.0225	1.04331	1.03714	0.83455
bta-miR-6524	0.987412	0.998019	1.03291	0.861057
bta-miR-32	1.083	1.0749	1.05851	0.90539
bta-miR-15b	1.07903	1.0503	1.00513	0.906021
bta-miR-378	1.12457	1.09943	1.00685	0.908723
bta-miR-1388-5p	1.09683	1.12274	1.05065	0.956715
bta-miR-320a	1.06471	1.08738	0.99821	0.958093
bta-miR-2284w	1.0647	1.08713	1.01651	0.963172
bta-miR-92a	1.13549	1.11788	1.04688	0.986803
