# Supplementary material for: Circulating microRNA Profiles during the Bovine Oestrous Cycle
Source: PLoS One. 2016 Jun 24;11(6):e0158160. doi: 10.1371/journal.pone.0158160 (PMC4920432; doi:10.1371/journal.pone.0158160)
Supplement: S2 File — Cq values and differential expression analysis results for bovine miRNAs in plasma measured by Qiagen PCR arrays. FDR > 0.1 for all statistical results. (XLSX) [file pone.0158160.s002.xlsx]

## Sheet: Raw Cq Dataset
Raw Cq values for bovine miRNAs in 3 plasma sample pools for each of Days 0, 8 and 16 of the oestrous cycle determined by Qiagen PCR arrays (The first 169 miRNAs in the list were used in downstream differential expression analysis. Missing data correspond to no Ct values)
Human primer	Bovine miRNA	D0_1	D0_2	D0_3	D8_1	D8_2	D8_3	D16_1	D16_2	D16_3
hsa-miR-451a	bta-miR-451	20.92	19.55	18.77	19.13	19.29	19.21	19.61	18.97	18.11
hsa-miR-223-3p	bta-miR-223	22.01	20.03	20.62	20.45	21.05	20.71	20.6	20.9	20.73
hsa-miR-122-5p	bta-miR-122	22.925	24.74	25.98	23.63	25.83	25.13	24.77	25.66	24.98
hsa-miR-150-5p	bta-miR-150	23.225	21.87	22.06	22.1	22.48	22.78	22.03	22.7	22.06
hsa-miR-27a-3p	bta-miR-27a-3p	23.25	22.65	21.92	22.35	22.73	22.51	22.52	22.47	22.52
hsa-miR-23a-3p	bta-miR-23a	23.57	22.33	22.01	22.48	22.94	22.7	22.67	22.72	22.67
hsa-miR-24-3p	bta-miR-24-3p	23.695	22.67	22.46	22.59	22.96	22.75	22.7	22.86	22.69
hsa-miR-19a-3p	bta-miR-19a	23.75	22.72	22.54	22.64	22.85	22.63	22.72	22.76	22.1
hsa-miR-16-5p	bta-miR-16b	23.955	21.76	22.06	22.42	22.73	22.22	22.51	22.24	21.57
hsa-miR-29c-3p	bta-miR-29c	24.125	23.84	22.87	23.18	23.22	23.26	23.06	23.26	22.9
hsa-miR-22-3p	bta-miR-22-3p	24.135	24.48	22.5	22.84	23.41	23.17	23.2	23.52	23.23
hsa-miR-20a-5p	bta-miR-20a	24.135	23.07	22.76	22.84	23.18	22.9	22.84	22.93	22.58
hsa-miR-19b-3p	bta-miR-19b	24.45	23.3	23.29	23.44	23.65	23.53	23.3	23.45	22.94
hsa-miR-29a-3p	bta-miR-29a	24.465	23.93	23.18	23.44	23.54	23.66	23.35	23.59	23.21
hsa-miR-92a-3p	bta-miR-92a	24.625	23.17	22.9	23.12	23.63	23.44	23.6	23.54	22.99
hsa-miR-148a-3p	bta-miR-148a	24.755	24.2	24.67	24.78	24.87	24.6	24.72	24.82	24.42
hsa-miR-30a-5p	bta-miR-30a-5p	24.795	24.25	23.91	24.01	24.43	23.83	23.94	24.24	23.95
hsa-miR-195-5p	bta-miR-195	24.865	22.96	23.52	23.65	24.05	23.3	23.72	23.17	22.79
hsa-miR-106b-5p	bta-miR-106b	24.88	24.14	23.26	23.5	23.78	23.44	23.55	23.58	23.13
hsa-miR-30e-5p	bta-miR-30e-5p	24.91	24.72	24.02	23.99	24.65	24.12	24.17	24.45	24.13
hsa-miR-27b-3p	bta-miR-27b	24.975	24.13	24.31	24.55	24.69	24.55	24.55	24.54	24.33
hsa-miR-486-5p	bta-miR-486	25.02	22.09	22.65	22.87	23.27	22.9	23.18	22.82	21.89
hsa-miR-140-3p	bta-miR-140	25.04	24.46	24.03	23.68	23.81	23.81	24.11	23.8	23.75
hsa-miR-17-5p	bta-miR-17-5p	25.16	24.915	24.36	24.205	24.775	24.275	24.25	24.535	24.155
hsa-miR-191-5p	bta-miR-191	25.245	23.87	23.75	23.66	24.08	24.09	23.79	24.08	23.77
hsa-miR-26b-5p	bta-miR-26b	25.305	24.29	24.8	24.85	25.73	25.45	24.52	24.86	24.87
hsa-miR-339-5p	bta-miR-339a	25.57	25.78	24.2	24.62	24.99	24.94	24.74	25.09	24.72
hsa-miR-192-5p	bta-miR-192	25.585	25.43	25.66	24.79	25.01	25.22	25.48	25.17	25.25
hsa-miR-126-3p	bta-miR-126-3p	25.595	24.53	24.88	25.12	25.2	24.92	24.84	24.92	24.63
hsa-miR-25-3p	bta-miR-25	25.6	23.47	23.81	24.17	24.59	24.1	24.31	24.17	23.24
hsa-miR-143-3p	bta-miR-143	25.63	27.54	26	26.74	26.9	26.06	26.63	26.97	26.51
hsa-miR-221-3p	bta-miR-221	25.72	24.15	24.14	24.2	24.72	24.28	24.42	24.65	24.28
hsa-miR-30d-5p	bta-miR-30d	25.87	24.8	24.51	24.3	25.05	24.65	24.53	24.98	24.65
hsa-miR-145-5p	bta-miR-145	25.95	27.02	25.29	26.17	26.5	25.93	26.43	26.67	26.08
hsa-miR-26a-5p	bta-miR-26a	25.985	24.66	24.69	24.89	25.97	25.69	24.64	25.51	24.76
hsa-miR-126-5p	bta-miR-126-5p	25.985	24.8	25.5	25.83	25.88	25.46	25.67	25.61	25.02
hsa-let-7b-5p	bta-let-7b	26.04	24.26	24.71	24.78	25.54	25.12	25	25.15	24.5
hsa-miR-142-5p	bta-miR-142-5p	26.07	26.66	24.59	24.85	25.21	25.12	24.92	25.25	25.29
hsa-miR-93-5p	bta-miR-93	26.085	24.82	24.47	24.64	24.97	24.66	24.75	24.76	24.1
hsa-miR-148b-3p	bta-miR-148b	26.18	25.7	26.27	26.12	26.35	26.06	26.31	26.22	25.97
hsa-miR-484	bta-miR-484	26.285	25.07	24.85	24.86	25.3	24.99	25.13	25.23	24.71
hsa-miR-101-3p	bta-miR-101	26.29	26.27	25	25.64	25.59	25.61	25.65	25.41	24.99
hsa-miR-15b-5p	bta-miR-15b	26.505	25.82	25.18	25.59	26.06	25.58	25.58	25.69	24.89
hsa-miR-29b-3p	bta-miR-29b	26.54	27.29	25.7	26.16	26.15	26.59	26.1	26.21	26.45
hsa-let-7a-5p	bta-let-7a-5p	26.73	25.87	26.51	26.62	27.1	26.93	26.28	27.04	26.53
hsa-miR-23b-3p	bta-miR-23b-3p	26.735	25.76	25.23	25.81	26.16	25.99	25.92	25.95	25.77
hsa-let-7g-5p	bta-let-7g	26.77	25.12	25.83	25.77	26.5	26.07	25.6	25.98	25.54
hsa-miR-423-3p	bta-miR-423-3p	26.8	26.47	25.46	25.28	25.95	25.8	25.74	25.91	25.61
hsa-miR-186-5p	bta-miR-186	26.845	25.05	25.66	25.29	25.77	25.75	25.49	25.55	25.26
hsa-miR-194-5p	bta-miR-194	26.96	27.03	27.43	26.71	27.2	27.03	27.17	27.13	26.99
hsa-miR-320a	bta-miR-320a	27.03	25.57	25.42	25.46	25.92	25.78	25.71	25.85	25.59
hsa-miR-185-5p	bta-miR-185	27.14	26.21	25.05	25.5	26	25.47	25.75	25.54	24.72
hsa-miR-30b-5p	bta-miR-30b-5p	27.225	26.44	26.1	26.24	27.06	26.81	26.17	26.92	26.33
hsa-miR-205-5p	bta-miR-205	27.27	27.56	25.17	26.03	26.55	26.3	26.62	26.46	26.48
hsa-miR-125b-5p	bta-miR-125b	27.35	26.44	26.47	26.89	27.23	27.15	27.06	27.3	26.24
hsa-miR-128	bta-miR-128	27.43	26.12	25.64	26.05	26.23	26.1	26.05	26.46	25.96
hsa-miR-423-5p	bta-miR-423-5p	27.44	25.64	25.62	25.75	26.02	25.81	25.88	26.16	25.51
hsa-let-7i-5p	bta-let-7i	27.45	25.81	25.8	26.26	26.57	26.3	26.02	26.07	25.47
hsa-miR-125a-5p	bta-miR-125a	27.465	26.54	26.64	27.21	27.71	26.96	27.28	27.69	26.63
hsa-miR-574-3p	bta-miR-669	27.475	25.82	25.84	25.9	26.18	26.12	26.51	26.1	25.96
hsa-miR-1260a	bta-miR-1260b	27.595	26.63	25.31	25.8	26.15	25.94	25.92	26.65	26.02
hsa-miR-425-5p	bta-miR-425-5p	27.665	26.65	25.98	25.99	26.62	26.52	26.19	26.68	26.01
hsa-miR-326	bta-miR-326	27.745	29	26.54	26.92	27.46	27.44	27.16	27.66	27.78
hsa-miR-18a-5p	bta-miR-18a	27.855	25.69	25.29	25.46	25.79	25.65	25.43	25.62	25.14
hsa-miR-152	bta-miR-152	27.865	27.8	27.9	27.72	28.24	28	28.26	28.06	27.51
hsa-miR-99a-5p	bta-miR-99a-5p	27.905	27.81	26.72	27.25	27.65	27.19	27.67	27.41	26.78
hsa-miR-144-3p	bta-miR-144	28.06	25.69	25.96	26.69	26.14	26.42	26.68	25.6	25.46
hsa-miR-4286	bta-miR-4286	28.07	27.95	26.49	26.64	27.09	26.93	26.79	27.45	27.12
hsa-let-7f-5p	bta-let-7f	28.1	27.6	27.16	27.56	28.51	28	27.45	27.84	27.55
hsa-miR-215	bta-miR-215	28.25	26.68	28.82	27.32	26.69	27.62	27.55	26.62	28.23
hsa-miR-222-3p	bta-miR-222	28.275	27.55	26.45	26.7	27.32	27.23	26.98	27.33	26.99
hsa-miR-497-5p	bta-miR-497	28.385	30.5	27.33	28.53	28.06	28.67	28.48	28.3	28.11
hsa-miR-301a-3p	bta-miR-301a	28.43	27.1	26.88	26.8	27.46	27.28	26.92	27.15	27.04
hsa-miR-30c-5p	bta-miR-30c	28.505	27.03	26.8	27.47	28.24	28.09	27.2	28.29	27.33
hsa-miR-424-5p	bta-miR-424-5p	28.675	28.45	27.94	28.92	28.98	28.88	28.83	28.64	28.32
hsa-miR-361-5p	bta-miR-361	28.68	26.8	26.78	27.22	27.53	27.47	27.12	27.65	26.95
hsa-miR-197-3p	bta-miR-197	28.805	27.26	27.43	27.62	28.12	27.66	27.85	27.88	27.49
hsa-miR-103a-3p	bta-miR-103	28.845	27.53	27.05	27.29	28.18	28.58	27.23	27.75	26.98
hsa-miR-22-5p	bta-miR-22-5p	28.86	28.45	27.44	27.76	28.03	27.89	27.85	28.09	27.6
hsa-miR-100-5p	bta-miR-100	28.935	28.6	28.32	28.71	29.01	28.61	28.86	29.01	28.64
hsa-miR-130b-3p	bta-miR-130b	28.955	27.96	27.31	27.59	27.8	27.63	27.52	27.85	27.74
hsa-let-7d-5p	bta-let-7d	28.96	27.07	27.33	27.75	29.14	28.65	27.26	28.5	27.78
hsa-miR-204-5p	bta-miR-204	29.09	27.88	27.83	27.71	28.72	28.82	27.74	28.74	28.07
hsa-miR-130a-3p	bta-miR-130a	29.15	28.88	27.93	28.8	28.82	28.8	28.96	28.72	28.72
hsa-miR-151a-3p	bta-miR-151-3p	29.15	27.54	27.61	27.8	28.24	28.28	28.09	28.03	27.84
hsa-let-7e-5p	bta-let-7e	29.165	28.15	28.71	28.7	29.5	29.23	28.51	28.93	28.28
hsa-miR-1249	bta-miR-1249	29.17	29.08	28	27.9	28.49	28.56	28.21	28.52	28.76
hsa-miR-301b	bta-miR-301b	29.215	29.03	27.9	27.85	28.41	28.09	28.1	28.08	28.08
hsa-miR-139-5p	bta-miR-139	29.225	27.82	27.85	28.06	28.25	28.22	28.02	28.61	28.27
hsa-miR-652-3p	bta-miR-652	29.33	27.79	27.78	27.92	29.02	28.58	27.96	28.5	27.86
hsa-miR-874	bta-miR-874	29.34	29.93	27.59	28.11	28.59	28.47	28.6	28.71	28.6
hsa-miR-33a-5p	bta-miR-33a	29.365	32.23	28.71	29.68	29.68	29.8	29.28	29.89	30.44
hsa-miR-181b-5p	bta-miR-181b	29.4	28.92	28.02	28.53	29.24	28.8	28.3	29.02	28.71
hsa-miR-138-5p	bta-miR-138	29.48	29.56	28.34	28.52	28.35	28.74	28.71	28.71	28.73
hsa-miR-505-3p	bta-miR-505	29.64	28.53	28.32	28.46	29.29	29.06	28.45	29.09	28.49
hsa-miR-181a-5p	bta-miR-181a	29.645	30.42	27.68	28.56	29.47	29.63	28.6	29.8	28.94
hsa-miR-28-5p	bta-miR-28	29.655	30.72	29.44	29.84	30.83	30.62	29.73	30.44	29.87
hsa-miR-151a-5p	bta-miR-151-5p	29.695	28.73	28.46	28.83	30.04	29.57	28.64	29.8	28.72
hsa-miR-374a-5p	bta-miR-374a	29.755	28.8	29.1	28.86	29.86	29.29	29.1	29.33	29.3
hsa-miR-199a-5p	bta-miR-199a-5p	29.755	32.69	29.05	29.55	30.09	30.04	30.45	30.1	29.57
hsa-let-7c	bta-let-7c	29.79	26.93	27.35	27.45	28.46	27.6	27.75	27.87	27.15
hsa-miR-378a-3p	bta-miR-378	29.865	29.28	28.58	28.18	28.77	28.82	28.62	28.89	28.77
hsa-miR-490-3p	bta-miR-490	29.95	30.6	30.61	30.58	30.16	29.79	30.33	30.7	30.48
hsa-miR-885-5p	bta-miR-885	29.97	30.79	30.3	29.49	30.75	30.06	29.79	30.98	30.7
hsa-miR-425-3p	bta-miR-425-3p	30.055	30.2	28.83	28.09	29.07	28.8	28.68	28.79	29.03
hsa-miR-1	bta-miR-1	30.065	30.23	28.49	26.96	33.14	32.17	29.48	31.55	30.28
hsa-miR-214-3p	bta-miR-214	30.065	29.88	29.11	29.71	29.76	29.63	29.77	29.68	29.57
hsa-miR-15a-5p	bta-miR-15a	30.085	29.97	28.25	28.82	29.45	29.75	28.9	29.55	28.77
hsa-let-7a-3p	bta-let-7a-3p	30.11	28.73	28.91	29.43	29.43	29.23	29.74	28.91	28.97
hsa-miR-99b-5p	bta-miR-99b	30.115	29.71	29.04	29.6	30.06	29.73	30.08	29.46	29.47
hsa-miR-193a-5p	bta-miR-193a-5p	30.125	29.14	28.71	29.24	29.73	29.76	29.78	29.92	29.12
hsa-miR-181c-5p	bta-miR-181c	30.135	30.92	28.17	28.79	30.06	29.44	28.62	29.72	29.57
hsa-miR-421	bta-miR-421	30.235	30.47	30.81	30.09	30.65	29.93	30.54	30.51	31.77
hsa-miR-375	bta-miR-375	30.255	27.93	28.73	28.18	28.21	28.76	28.83	28.13	28.44
hsa-miR-331-3p	bta-miR-331	30.305	30.54	28.65	29.2	30.03	29.98	29.73	30.1	29.61
hsa-miR-92b-3p	bta-miR-92b	30.32	29.33	28.89	28.75	29.63	29.25	29.28	29.13	28.97
hsa-miR-210	bta-miR-210	30.515	30.49	29.09	30.72	29.99	29.89	30.31	29.97	30.91
hsa-miR-127-3p	bta-miR-127	30.635	30.49	30.08	30.1	30.64	30.62	30.8	30.15	30.04
hsa-miR-20b-5p	bta-miR-20b	26.35	25.47	25.28	25.34	25.58	25.13	25.17	25.16	25.03
hsa-miR-199b-5p	bta-miR-199b	30.72	29.55	28.98	29.96	30.03	30.67	30.32	30.28	28.77
hsa-miR-409-3p	bta-miR-409b	30.925	30.98	30.32	30.66	30.74	31.47	31.16	30.92	30.49
hsa-miR-455-5p	bta-miR-455-5p	31.02	30.51	29.65	29.59	29.49	29.69	29.54	29.58	29.45
hsa-miR-141-3p	bta-miR-141	31.025	30.08	28.93	29.64	29.79	29.44	29.62	29.94	29.63
hsa-miR-200b-3p	bta-miR-200b	31.18	29.84	30.76	30.42	30.79	30.14	30.02	30.5	30.67
hsa-miR-330-3p	bta-miR-330	31.19	30.34	29.17	28.89	29.94	29.75	29.1	29.97	29.2
hsa-miR-1247-5p	bta-miR-1247-5p	31.22	32.85	31.52	31.61	31.61	31.45	30.88	31.51	31.3
hsa-miR-362-3p	bta-miR-362-3p	31.305	31.67	29.5	30.21	30.48	30.06	30.14	30.59	29.88
hsa-miR-455-3p	bta-miR-455-3p	31.365	28.82	29.57	28.94	29.2	29.09	29.63	29.06	28.77
hsa-miR-744-5p	bta-miR-744	31.465	30.35	30.23	30.22	31.06	30.84	31.11	30.54	30.23
hsa-miR-218-5p	bta-miR-218	31.8	31.21	31.42	31.12	32.13	31.83	32.01	31.65	31.47
hsa-miR-34a-5p	bta-miR-34a	31.535	30.72	30.13	30.62	30.5	30.69	30.49	30.76	31.17
hsa-miR-532-5p	bta-miR-532	31.555	30.95	30.46	30.26	30.47	30.99	30.56	30.83	30.1
hsa-miR-224-5p	bta-miR-224	31.56	30.46	30.11	30.7	31.03	31.33	31.66	30.8	31.11
hsa-miR-17-3p	bta-miR-17-3p	31.595	31.52	29.93	30.6	30.72	30.96	31.3	30.82	29.73
hsa-miR-324-5p	bta-miR-324	31.635	30.62	30.48	30.83	30.98	30	30.59	31.03	30.05
hsa-miR-133b	bta-miR-133b	31.655	33.86	28.72	28.62	33.6	34.78	30.73	33.13	32.18
hsa-miR-877-5p	bta-miR-877	31.76	31.44	31.56	32.09	31.55	31.77	31.43	31.85	31.91
hsa-miR-98-5p	bta-miR-98	31.775	30.62	31.03	31.59	33.31	32.79	31.06	33.5	32.09
hsa-miR-132-3p	bta-miR-132	31.81	30.28	31.12	30.83	30.84	30.48	30.67	30.75	29.11
hsa-miR-338-3p	bta-miR-338	31.815	31.73	30.23	30.58	31.28	31.09	30.52	30.71	31.53
hsa-miR-450a-5p	bta-miR-450a	31.96	30.51	31.16	31.64	32.02	31.04	32.48	32.48	30.89
hsa-miR-146b-5p	bta-miR-146b	31.945	30.76	30.16	30.45	30.91	30.08	30.21	30.71	30.06
hsa-miR-499a-5p	bta-miR-499	31.96	30.8	30.02	30.95	30.85	31.57	31.27	31.11	31.27
hsa-miR-10b-5p	bta-miR-10b	32.11	31.27	31.78	31.84	32.79	32.58	30.98	33.72	31.66
hsa-miR-487b	bta-miR-487b	32.12	33.01	30.43	31.51	32.5	31.91	31.95	31.87	31.59
hsa-miR-149-5p	bta-miR-149-5p	32.3	31.69	30.83	30.21	31.31	32.01	32.11	31.44	31.27
hsa-miR-200a-3p	bta-miR-200a	32.35	30.97	30.98	31.46	31.46	30.79	31.69	31.19	31.21
hsa-miR-188-5p	bta-miR-188	32.415	32.01	30.67	31.27	31.18	31	30.88	31.61	31.53
hsa-miR-1287	bta-miR-1287	32.425	31.59	30.47	30.9	31.06	30.52	30.82	31.2	31.43
hsa-miR-381-3p	bta-miR-381	32.48	33.53	31.16	31.87	33.43	33.9	32.07	32.58	32.91
hsa-miR-369-3p	bta-miR-369-3p	33.51	29.78	31.03	30.74	31.02	30.96	31.64	30.26	30.62
hsa-miR-133a	bta-miR-133a	32.58	32.81	28.77	28.96	32.63	32.89	30.65	32.61	31.93
hsa-miR-382-5p	bta-miR-382	32.68	32.03	31.78	32.61	33.8	33.05	32.04	32.3	31.64
hsa-miR-370	bta-miR-370	32.79	31.73	30.25	31.45	31.22	30.22	31.52	31.51	30.8
hsa-miR-155-5p	bta-miR-155	32.805	31.45	31.05	30.55	31.48	32.55	31.1	30.91	30.7
hsa-miR-31-5p	bta-miR-31	32.805	32.62	31.3	31.23	32.2	32.88	31.07	31.25	31.09
hsa-miR-376a-3p	bta-miR-376a	32.815	32.33	32.59	32.03	33.04	33.03	32.71	32.14	31.8
hsa-miR-660-5p	bta-miR-660	32.935	31	31.01	31.65	31.05	31.76	31.54	31.26	31.67
hsa-miR-380-5p	bta-miR-380-5p	33.005	33.85	33.73	33.11	33.54	32.73	34.31	32.64	33.83
hsa-miR-491-5p	bta-miR-491	33.14	32.54	31.85	32.58	33.5	33.87	32.09	34.65	32.43
hsa-miR-7-5p	bta-miR-7	33.185	31.16	31.42	31.9	33.69	32.34	32.6	32.63	33.13
hsa-miR-483-3p	bta-miR-483	33.21	34.83	33.06	31.85	33.58	32.46	33.72	32.83	32.07
hsa-miR-219-5p	bta-miR-219-5p	33.23	33.72	32.54	32.86	32.47	33.3	32.53	32.48	33.11
hsa-miR-410	bta-miR-410	33.26	34.81	33.2	33.31	34.78	33.52	33.51	33.69	33.99
hsa-miR-200c-3p	bta-miR-200c	33.27	32.25	32.07	31.85	32.94	33.56	32.5	33.13	32.71
hsa-miR-211-5p	bta-miR-211	33.505	33.23	33.92	32.73	33.2	33.66	33.34	33.84	33.32
hsa-miR-107	bta-miR-107	33.57	32.78	31.85	31.79	32.83	32.87	31.87	32.71	32.95
hsa-miR-181d	bta-miR-181d	33.66	33.47	33.24	33.28	32.87	32.97	33.1	34.32	32.95
hsa-miR-18b-5p	bta-miR-18b	34.555	32.69	31.69	31.58	32.88	32.04	32.55	32.47	32.86
hsa-let-7f-2-3p	bta-let-7a-3p	34.915	32.1	33.01	32.66	33.8	33.59	32.78	32.43	31.74
hsa-miR-124-3p	bta-miR-124a	27.53	34.68	40		33.09	33.84	34.71	33.93	33.1
hsa-miR-199a-3p	bta-miR-199a-3p		25.88	26.39	26.68	27.24	26.755	27.285	26.945	26.185
hsa-miR-328	bta-miR-328	27.56
hsa-miR-374c-5p	bta-miR-374b	29.44		37.44		40	40	39.24	40	40
hsa-miR-3141	bta-miR-3141	30.33	30.96	30.09	29.61		29.68	29.85	30.44	30.43
hsa-miR-1307-3p	bta-miR-1307	30.925	29.45		28.94	29.59	30.22	29.77	29.81	29.21
hsa-miR-193a-3p	bta-miR-193a-3p	31.865	35.71	32.19	32.83	34.77	33.06	32.44	33.62	35.76
hsa-miR-495-3p	bta-miR-495	31.92	31.46	31.72	31.98	32.16		31.82	32.34	31.77
hsa-miR-1281	bta-miR-1281	31.99	33.27	30.83		32.06			32.29
hsa-miR-206	bta-miR-206	32.26	31.8	29.67	28.68	35.84	32.82	31.19	33.27	32.12
hsa-miR-1260b	bta-miR-1260b	32.48	31.32	30.44	30.74			30.82		31.01
hsa-miR-147b	bta-miR-147	32.88	39.07	31.96	32.75	33.26	31.96	32.64	32.99	33.61
hsa-miR-335-5p	bta-miR-335	33.13	33.79	33.23		33.8	34.22	40	34.25	33.27
hsa-miR-454-3p	bta-miR-454	33.37	31.64	32.12	33.56	40	32.98	31.67	33.16	31.54
hsa-miR-33b-5p	bta-miR-33b	33.375	36.38	33.48	36.01
hsa-miR-136-5p	bta-miR-136	33.71	34.72	31.79	33.13	33.56	34.21	34.62	36.21	33.06
hsa-miR-9-5p	bta-miR-9-5p	32.01	34.61	39.42	40		35.23	40		34.65
hsa-miR-376b-3p	bta-miR-376b	33.545	34.77	34.59	32.81	32.8	33.08	36.46	33.82	34.34
hsa-miR-10a-5p	bta-miR-10a	33.55	33.27	33.13	33.46	36.45	33.77	35.71	33.55	33.47
hsa-miR-769-5p	bta-miR-769	34.47	32.27	32.02	32.27		32.16	31.74	32.62	32.29
hsa-miR-424-3p	bta-miR-424-3p	34.08	34.96	32.94	32.48	35.09	33.88	40	33.61	34.28
hsa-miR-543	bta-miR-543	34.105	33.96	33.06	34.49	33.57	35.09	33.46	34.71	33.66
hsa-miR-1296	bta-miR-1296	35.86	32.83	32.27	31.91	33.14	32.26	32.46	32	32.22
hsa-miR-708-5p	bta-miR-708	34.23	40	33.76	35.96	40	35.85	36.97	40	35.88
hsa-miR-500a-5p	bta-miR-500	34.35	34.95	35.58	32.19	33.23	32.93	32.15	33.86	34.75
hsa-miR-379-5p	bta-miR-379	34.465		34.85	36.01		35.88	34.65	34.16	34.1
hsa-miR-299-5p	bta-miR-299	34.78	35.73	34.87	35.03	34.6	33.64	35.88	33.96	33.57
hsa-miR-329	bta-miR-329a	35.66	35.01	33.59	33.42	35.09	35.13	34.92		40
hsa-miR-631	bta-miR-631	35.035	36.2		33.66	33.16	32.58	33.49		35.06
hsa-miR-433	bta-miR-433	34.55	33.81	32.97	33.33	34.51	33.79	33.8	34.84
hsa-miR-411-5p	bta-miR-411a	34.625		35.99		34.98	36.94	36.8	40	37.84
hsa-miR-542-5p	bta-miR-542-5p	37.245		34.79		34.73	33.92	35.72	36.74
hsa-miR-217	bta-miR-217	34.6
hsa-miR-3154	bta-miR-3154		35.8	35.56		37.75	34.98	35.83	34.74	34.67
hsa-miR-1277-3p	bta-miR-1277			32.64		32.78	34	33.49	33.21
hsa-miR-545-3p	bta-miR-545-3p	37.345	35.59	34.02	34.25	35.86	35.91	35.07	33.84	35.18
hsa-miR-24-1-5p	bta-miR-24	34.72			40	40			37.91	40
hsa-miR-296-3p	bta-miR-296	34.87	40		35.13	40	40	40	37.05	37.95
hsa-miR-154-5p	bta-miR-154a	34.9	37.46		38.95
hsa-miR-190a	bta-miR-190a	34.85		34.86				35.2	34.16
hsa-miR-95	bta-miR-95	37.425	32.53	32.13	32.78	31.94	32.77	34.72	33.14	33.72
hsa-miR-345-5p	bta-miR-345-5p	35.155	34.5	31.97	34.23	33.81	36.18	35.34	34.34	35.53
hsa-miR-1224-5p	bta-miR-1224	35.655	34.94	34.53	40	35.91	35.59		35.16	40
hsa-miR-208b	bta-miR-208b	37.455		33.32	33.61		40			35.9
hsa-miR-34c-5p	bta-miR-34c	34.92	40		33.61	34.89		35.68		40
hsa-miR-551b-3p	bta-miR-551b	34.97		35.1		35.48			34.95	34.79
hsa-miR-105-5p	bta-miR-105a
hsa-miR-129-2-3p	bta-miR-129-3p	37.54	34.05	34.96	34.92	34.92		34.34	34.51	33.98
hsa-miR-302c-3p	bta-miR-302c					40
hsa-miR-487a	bta-miR-487a	35.01		34.84	34.76	40			37.4	35.68
hsa-miR-216b	bta-miR-216b		37.15	39.46	40				40
hsa-miR-502-3p	bta-miR-502a	37.63	33.75	34.75	36.08	36.9	36.03	39.45	33.82	34.8
hsa-miR-367-3p	bta-miR-367			40
hsa-miR-767-5p	bta-miR-767	37.585	36.39	34.91	34.83	35.01	36	35.61	37.01	36.72
hsa-miR-504	bta-miR-504			35.04	34.94	36.01	36.85	35.85		34.94
hsa-miR-1185-5p	bta-miR-1185
hsa-miR-485-5p	bta-miR-485		35.02	34.12	35.07	39.46			35.05	35.03
hsa-miR-383	bta-miR-383	35.47			40			34.82		33.26
hsa-miR-761	bta-miR-761						38.81		40
hsa-miR-449b-5p	bta-miR-449b	38.27	38.79	39.55	36.73	35.63	40	40	40	40
hsa-miR-409-5p	bta-miR-409a	40	35.01	34.64	35.22	40			34.19	33.51
hsa-miR-208a	bta-miR-208a
hsa-miR-377-3p	bta-miR-377	35.2	33.48	33.73	34.89	35.04	35.1	34.84	32.7
hsa-miR-544a	bta-miR-544a	35.165		35.02				34.84	40
hsa-miR-2355-3p	bta-miR-2355-3p			35.15				40
hsa-miR-3120-3p	bta-miR-3120	40			35	36.69		36.82	37.25	34.9
hsa-miR-873-5p	bta-miR-873						40	35.24	40
hsa-miR-935	bta-miR-935	38.51	40	36.08	40	35.21	36.23	40	40	37.88
hsa-miR-1298	bta-miR-1298		31.89	30.9	31.07	31.46	31.17	31.26	31.05	31.69
hsa-miR-1248	bta-miR-1248	36.19	40	40	40		37.26		40	38.72
hsa-miR-1282	bta-miR-1282
hsa-miR-1251	bta-miR-1251	38.89		40			37.59
hsa-miR-362-5p	bta-miR-362-5p	36.26	34.86	40	35.86			35.01	37.87	34.88
hsa-miR-129-5p	bta-miR-129	35.34	34.95	35.03	40	35.92	34.99		36.22	34.46
hsa-miR-96-5p	bta-miR-96
hsa-miR-1179	bta-miR-1179						40
hsa-miR-27a-5p	bta-miR-27a-5p			40						36.49
hsa-miR-539-5p	bta-miR-539			35.02	35.01	40
hsa-miR-876-5p	bta-miR-876			35		40		40		40
hsa-miR-182-5p	bta-miR-182
hsa-miR-615-5p	bta-miR-615	36.755	34.57	34.48	34.56	33.44	33.86	35	34.6	34.61
hsa-miR-758-3p	bta-miR-758	40
hsa-miR-302b-3p	bta-miR-302b
hsa-miR-216a-5p	bta-miR-216a	35.8		40					40
hsa-miR-365a-3p	bta-miR-365-3p		26.54	26.785	26.57	27.41	27.195	27.035	27.42	26.66
hsa-miR-1197	bta-miR-1197
hsa-miR-875-5p	bta-miR-875			35.05	35.83			37.58	36.28
hsa-miR-183-5p	bta-miR-183	40		40
hsa-miR-135b-5p	bta-miR-135b		35.07		37.79		36.62	33.95
hsa-miR-135a-5p	bta-miR-135a	36.82	34.22	37.25	37.04			34.59	40	34.84
hsa-miR-654-3p	bta-miR-654
hsa-miR-137	bta-miR-137
hsa-miR-340-3p	bta-miR-340		33.52	33.52		34.56		34.44
hsa-miR-187-3p	bta-miR-187	40	40	34.7	33.77		40		34.76	33.48
hsa-miR-432-5p	bta-miR-432	36.31			34.3		35.88	34.86	34.69	35.58
hsa-miR-493-3p	bta-miR-493	35.795	34.22	34.78	40	34.76	33.02	40	33.75	35
hsa-miR-496	bta-miR-496	35.76					37.04		40
hsa-miR-184	bta-miR-184			35.08			34.26	33.14		35.68
hsa-miR-449a	bta-miR-449a	39.375	34	34.3	34.31	37.67	35.7	36.54	40	36.48
hsa-miR-346	bta-miR-346	35.305	34.42	32.55		34.72		35.15	33.03	34.59
hsa-miR-431-5p	bta-miR-431	39.495	35.73	35.81	34.78	35.6	33.55	34.16	34.88	36.42
hsa-miR-582-5p	bta-miR-582		40					40	40
hsa-miR-153	bta-miR-153	40	34.57	34.87	33.1		34.95	34.57	34.08	33.28
hsa-miR-448	bta-miR-448	38.74	36.52	40	34.82	40	36.93	40		36.66
hsa-miR-323b-5p	bta-miR-453	40	37.28	34.82	36.12	34.65	38.14	38.02	36.27	40
hsa-miR-592	bta-miR-592		40	34.52	35.71			34.72	34.11	34.7
hsa-miR-656	bta-miR-656	37.55	34.96	34.46	34.48	36.44	36.2	36.21	35.66	34.67
hsa-miR-628-5p	bta-miR-628		40	34.32	40		40	34.87	34.99	34.91
hsa-miR-196a-5p	bta-miR-196a	40				40	37.74		37.83
hsa-miR-190b	bta-miR-190b		40		38.52	33.59		35.2		35.09
hsa-miR-374b-5p	bta-miR-374b		28.33	28.25	28.61	29.57	29.5	28.59	29	28.74
hsa-miR-599	bta-miR-599	40			35.17		40
hsa-miR-548t-5p	bta-miR-2284u
hsa-miR-23b-5p	bta-miR-23b-5p	40	34.89	33.94			39.58	34.79	35.31	34.64
hsa-miR-202-5p	bta-miR-202							40
hsa-miR-219-2-3p	bta-miR-219-3p						38.8
hsa-miR-30b-3p	bta-miR-30b-3p		35.04	35.06		40			35.65	34.65
hsa-miR-196b-5p	bta-miR-196a	36.69		36.91	35.83	33.68	35.23	32.98	33.86
hsa-miR-759	bta-miR-759
hsa-miR-1291	bta-miR-1291	40	35.91	35.67		40		39.07
hsa-miR-551a	bta-miR-551a
hsa-miR-488-3p	bta-miR-488
hsa-miR-412	bta-miR-412			40			40	40		40
hsa-miR-134	bta-miR-134					40				35.78
hsa-miR-371a-3p	bta-miR-292								40
hsa-miR-548h-5p	bta-miR-2284n
hsa-miR-545-5p	bta-miR-545-5p	40	40			35.68
hsa-miR-34b-5p	bta-miR-34b							40
hsa-miR-302a-3p	bta-miR-302a
hsa-miR-541-3p	bta-miR-541
hsa-miR-429	bta-miR-429						40	40
hsa-miR-658	bta-miR-658	38.025	40	36.82	36.55	36.65	37.73	37.03	34.68	37.61
hsa-miR-1301	bta-miR-1301	36.715	35.25	34.92	35.25	34.06	35.24	35.63	35.67	36.47
hsa-miR-302d-3p	bta-miR-292	39.07	40	40	36.54	40	40	40	40	40
hsa-miR-1271-5p	bta-miR-1271		40			40
hsa-miR-3660	bta-miR-3660
hsa-miR-655	bta-miR-655	40		40			40		40	40
hsa-miR-4290	bta-miR-6528	39.1		35.54			40		37.76	37.82

## Sheet: Statistical Results
Fold changes in miRNA expression in bovine plasma across Days 0, 8 and 16 of the oestrous cycle, determined by Qiagen PCR arrays.
miRNA	Fold-change D8/D0	Fold-change D16/D0	Fold-change D16/D8	P-value
bta-miR-106b	1.33008	1.39005	1.04583	0.00183755
bta-let-7f	0.706285	0.874197	1.25608	0.0119558
bta-miR-378	1.464	1.22322	0.834996	0.0127351
bta-miR-382	0.481583	0.998591	2.12785	0.0131675
bta-miR-185	1.3	1.51269	1.18408	0.0274788
bta-miR-140	1.56842	1.35936	0.865012	0.0282651
bta-miR-224	0.754147	0.634224	0.860225	0.0312729
bta-miR-423-3p	1.38375	1.23497	0.891724	0.0315266
bta-miR-20a	1.18531	1.2687	1.07337	0.0390034
bta-miR-455-5p	1.66595	1.6074	0.993715	0.0488272
bta-miR-31	1.14347	1.9392	1.93058	0.0557324
bta-miR-425-3p	1.94512	1.71536	0.847055	0.0558993
bta-miR-23b-3p	0.877799	0.890136	1.01321	0.0690656
bta-miR-193a-5p	0.782059	0.72564	0.942309	0.0869769
bta-miR-93	1.20428	1.32378	1.09566	0.0890689
bta-miR-144	1.04589	1.39357	1.34143	0.111571
bta-miR-98	0.385887	0.537872	1.24927	0.114329
bta-miR-424-5p	0.648951	0.761658	1.18124	0.115977
bta-miR-301b	1.41707	1.39667	0.968616	0.122134
bta-miR-15b	0.990525	1.19806	1.20431	0.124066
bta-miR-26b	0.670352	0.918558	1.42969	0.149907
bta-miR-451	1.36541	1.5802	1.22134	0.150944
bta-miR-18a	1.57908	1.78382	1.10889	0.159959
bta-miR-330	1.61482	1.60789	1.01581	0.186644
bta-miR-22-5p	1.20246	1.15516	0.97412	0.205646
bta-miR-370	1.43847	1.10635	0.789075	0.209277
bta-miR-20b	1.21285	1.3021	1.11899	0.214201
bta-miR-151-5p	0.671191	0.872189	1.27237	0.221522
bta-miR-4286	1.47166	1.17898	0.813054	0.22732
bta-let-7a-5p	0.698477	0.788269	1.14982	0.22814
bta-miR-17-5p	1.24202	1.23673	1.0161	0.230753
bta-miR-29a	1.16728	1.21041	1.0621	0.238382
bta-miR-491	0.550346	0.723712	1.39585	0.238861
bta-miR-146b	1.30797	1.38497	1.06799	0.254767
bta-let-7i	0.934441	1.27214	1.3514	0.255114
bta-miR-23a	0.891165	0.850377	0.958228	0.266022
bta-miR-425-5p	1.23274	1.22816	1.00138	0.266365
bta-miR-7	0.71699	0.519387	1.01761	0.266605
bta-miR-29c	1.25635	1.27375	1.05067	0.26676
bta-miR-100	0.868838	0.761539	0.906959	0.28403
bta-let-7e	0.710083	1.01435	1.39826	0.289168
bta-miR-125a	0.749889	0.755865	1.00477	0.29317
bta-miR-499	0.852234	0.735113	0.886004	0.297914
bta-miR-28	0.702818	0.874481	1.25565	0.298567
bta-miR-484	1.19523	1.14487	0.956948	0.305732
bta-miR-19a	1.14841	1.23609	1.06723	0.305892
bta-miR-103	0.881847	1.26758	1.61218	0.308456
bta-miR-215	1.80036	1.24004	0.816969	0.316485
bta-miR-30d	1.2368	1.12143	0.908814	0.33331
bta-miR-1287	1.47501	1.20647	0.819576	0.333634
bta-miR-30c	0.692273	0.869801	1.20344	0.335266
bta-miR-218	0.823668	0.785622	0.968463	0.335639
bta-miR-19b	1.03159	1.21294	1.16859	0.33843
bta-miR-130a	0.861539	0.813452	0.946866	0.345048
bta-miR-155	1.30968	1.59223	1.66878	0.349873
bta-miR-130b	1.22401	1.15501	0.939435	0.354599
bta-miR-1249	1.28185	1.0877	0.835559	0.362188
bta-miR-455-3p	1.83647	1.5829	0.90161	0.362914
bta-miR-26a	0.740066	1.0304	1.37688	0.36845
bta-miR-125b	0.742784	0.870311	1.12758	0.3757
bta-miR-200c	0.837642	0.750051	0.98803	0.377058
bta-miR-381	0.718986	1.01258	1.40511	0.392686
bta-miR-30b-5p	0.86113	0.959972	1.10509	0.395643
bta-miR-192	1.4415	1.12125	0.767665	0.400305
bta-miR-138	1.54601	1.2209	0.838345	0.406591
bta-miR-18b	1.98192	1.31084	0.746443	0.407461
bta-miR-375	1.46687	1.26892	0.894758	0.409244
bta-miR-1260b	1.39633	1.16352	0.817095	0.416712
bta-miR-450a	0.863632	0.686167	0.728296	0.424894
bta-let-7d	0.658687	1.01417	1.49363	0.428874
bta-miR-532	1.25451	1.23679	1.03913	0.434702
bta-miR-10b	0.605509	0.892396	1.35661	0.435479
bta-miR-27b	0.883396	0.887557	1.02711	0.441071
bta-miR-122	1.15475	1.0103	0.808068	0.44293
bta-miR-362-3p	1.52617	1.4275	0.982534	0.448094
bta-miR-145	0.986118	0.787619	0.827338	0.452677
bta-miR-142-5p	1.73209	1.54623	0.894258	0.453798
bta-miR-191	1.19323	1.18507	0.983403	0.462005
bta-miR-211	1.24195	1.02039	0.781159	0.464367
bta-miR-885	1.18533	0.801136	0.738561	0.464766
bta-miR-669	1.17449	0.998858	0.866707	0.4694
bta-miR-22-3p	1.48547	1.24475	0.832762	0.471905
bta-miR-99b	0.826081	0.88005	1.04987	0.474715
bta-miR-92b	1.16343	1.13764	1.01441	0.482205
bta-miR-30e-5p	1.15271	1.07753	0.948294	0.499991
bta-miR-149-5p	1.3889	0.899635	0.822671	0.513175
bta-miR-148a	0.905814	0.873442	1.01249	0.513272
bta-miR-141	1.22074	1.10284	0.892955	0.515524
bta-miR-132	1.33299	2.22475	1.43661	0.520057
bta-let-7a-3p	0.879739	0.911444	1.05956	0.521289
bta-miR-301a	1.16111	1.20335	1.0401	0.522663
bta-miR-421	1.4066	0.678166	0.686423	0.528731
bta-miR-483	2.04106	2.25109	0.960311	0.530784
bta-miR-199b	0.6923	0.899473	1.54556	0.536596
bta-miR-188	1.40813	1.19717	0.909468	0.543995
bta-miR-374a	0.907718	0.865296	1.02346	0.556799
bta-miR-126-5p	0.858532	0.967455	1.15209	0.558248
bta-miR-148b	0.970995	0.884952	0.94856	0.558897
bta-miR-101	1.17029	1.29301	1.13062	0.565041
bta-miR-505	0.878945	0.998963	1.12674	0.579795
bta-miR-222	1.20314	1.11604	0.928856	0.586578
bta-miR-877	0.895965	0.792934	1.091	0.587202
bta-miR-181d	1.3638	0.937789	0.813829	0.588362
bta-miR-34a	1.07	0.900273	0.861245	0.592657
bta-miR-181b	0.878415	0.953975	1.08313	0.593126
bta-miR-652	0.869299	1.05509	1.24287	0.597975
bta-miR-487b	0.952105	1.12485	1.08073	0.612956
bta-miR-376a	0.866492	1.2585	1.42574	0.614014
bta-miR-409b	0.854133	0.855445	1.06186	0.615044
bta-miR-143	1.12359	0.866287	0.894901	0.615393
bta-miR-195	1.11955	1.34913	1.29819	0.630666
bta-miR-210	0.947311	0.806937	0.945182	0.632707
bta-let-7g	0.880339	1.08062	1.24704	0.638445
bta-miR-152	0.909122	0.933721	0.978514	0.64586
bta-miR-874	1.58718	1.28751	0.793042	0.652771
bta-miR-139	1.01715	0.914563	0.885392	0.656401
bta-miR-1	1.47997	0.526251	1.96078	0.675144
bta-miR-128	1.1212	1.06193	0.932983	0.682095
bta-miR-214	0.952126	0.898048	0.963126	0.692154
bta-miR-200a	1.12222	0.915145	0.888552	0.701728
bta-miR-126-3p	0.934042	1.03444	1.15601	0.701793
bta-miR-151-3p	0.948674	0.959647	1.02273	0.702811
bta-miR-410	0.927672	1.11294	1.16663	0.70364
bta-miR-320a	1.15314	1.08779	0.941818	0.70979
bta-miR-331	1.07239	0.933649	0.896194	0.713615
bta-let-7b	0.90853	1.01504	1.13261	0.718413
bta-miR-16b	1.09623	1.29521	1.20052	0.741507
bta-miR-204	0.875069	0.989409	1.11982	0.744461
bta-miR-423-5p	1.23641	1.20361	0.950969	0.747979
bta-miR-490	1.47197	0.883765	0.827318	0.74866
bta-miR-133b	1.77936	0.945978	2.12082	0.751288
bta-miR-25	1.00687	1.24086	1.23373	0.752899
bta-miR-324	1.25414	1.1624	1.00015	0.756869
bta-miR-326	1.63071	1.29529	0.796666	0.766933
bta-miR-660	1.04433	1.01647	0.956886	0.76957
bta-miR-24-3p	1.05208	0.997932	0.955067	0.772918
bta-miR-194	1.16791	1.00403	0.868224	0.775716
bta-miR-150	0.893392	1.0049	1.09904	0.777403
bta-miR-27a-3p	0.978639	0.946684	0.965337	0.787344
bta-miR-486	1.29332	1.52899	1.25657	0.794992
bta-miR-205	1.35496	1.16983	0.809935	0.80124
bta-miR-339a	1.24864	1.14504	0.943396	0.803557
bta-miR-133a	2.43935	1.13784	0.942184	0.80826
bta-miR-33a	2.53907	2.01741	0.936243	0.809382
bta-miR-221	1.15818	1.04952	0.911083	0.818191
bta-miR-197	0.989548	0.953458	0.981668	0.822197
bta-miR-30a-5p	1.12378	1.05439	0.990391	0.823626
bta-miR-744	0.931176	0.922815	1.04496	0.82506
bta-miR-181a	1.1887	1.06316	1.04154	0.825278
bta-miR-17-3p	1.20975	1.22271	1.1414	0.826975
bta-miR-127	0.905909	0.99276	1.05677	0.8378
bta-miR-361	0.972415	1.08133	1.06924	0.865345
bta-miR-15a	1.0953	1.14457	1.16845	0.878673
bta-miR-219-5p	1.38278	1.3591	1.08399	0.881616
bta-miR-199a-5p	2.68885	2.41185	0.873139	0.887666
bta-miR-338	1.15847	1.29636	1.0424	0.905141
bta-miR-223	1.11969	1.03941	0.941778	0.90925
bta-miR-380-5p	1.58898	1.21744	0.852906	0.922321
bta-miR-1247-5p	1.51539	1.54121	1.25306	0.926275
bta-miR-107	1.15615	1.1387	0.941343	0.930917
bta-miR-186	1.16046	1.22815	1.05805	0.935114
bta-miR-92a	1.06588	1.00506	0.958822	0.945869
bta-let-7c	1.35904	1.38771	1.12808	0.953817
bta-miR-497	2.35882	1.94651	1.04389	0.96447
bta-miR-369-3p	1.77425	1.4389	1.05232	0.974577
bta-miR-200b	1.21757	1.0435	1.05765	0.980876
bta-miR-181c	1.28915	1.45146	1.05518	0.982509
bta-miR-29b	1.29439	1.1951	0.98135	0.993096
bta-miR-99a-5p	1.02335	1.03689	0.995651	0.999393
