# Supplementary material for: Circulating microRNA Profiles during the Bovine Oestrous Cycle
Source: PLoS One. 2016 Jun 24;11(6):e0158160. doi: 10.1371/journal.pone.0158160 (PMC4920432; doi:10.1371/journal.pone.0158160)
Supplement: S3 File — A list of isomiRs in bovine plasma identified using sequencing. (XLSX) [file pone.0158160.s003.xlsx]

## Sheet: List of identified isomiRs
IsomiR sequences (identified using sRNAbench 1.0) and their abundance (RPMMs) in plasma samples from Days 0, 8 and 16 of the bovine oestrous cycle
name	isoClass	sequence	Mean abundance	Sample ID
				D0_16	D0_18	D0_20	D0_21	D0_22	D0_25	D0_34	D0_35	D8_16	D8_18	D8_20	D8_21	D8_22	D8_25	D8_34	D8_35	D16_16	D16_18	D16_20	D16_21	D16_22	D16_25	D16_34	D16_35
bta-let-7a-5p	lv3p_lv3pT_lv3p_-7	TGAGGTAGTAGGTTG	133.126	92.98	213.5	154.44	131.22	181.22	128.28	201.32	190.68	166.26	122.36	193.96	133.54	154.42	91.36	106.5	74.02	193.36	89.02	144.86	48.34	85.44	93.4	62.06	142.48
bta-let-7a-5p	lv3p_lv3pT_lv3p_-3	TGAGGTAGTAGGTTGTATA	83.0783	52.96	86	47.02	62.52	90.99	114.35	93.17	85.19	65.27	85.24	125.82	67.71	74.88	54.46	95.96	71.94	97.06	97.44	73.31	94.13	60.83	110.75	75.21	111.67
bta-let-7a-5p	lv3p_lv3pT_lv3p_-2	TGAGGTAGTAGGTTGTATAG	154.826	110.77	152.16	53.57	118.1	182.36	197.88	212.79	174.39	144.02	139.8	208.91	108.46	130.86	110.32	185.57	134.95	202.26	156.68	133.01	124.94	153.93	170.92	123.36	285.81
bta-let-7a-5p	lv3p_lv3pT_lv3p_-1	TGAGGTAGTAGGTTGTATAGT	167.9	149.99	138.03	32.2	277.69	184.81	116.34	216.77	164.24	416.57	217.62	121.33	135.73	372.75	86.58	124.18	87.31	234.12	122.7	115.89	62.13	123.51	102.44	92.08	334.59
bta-let-7a-5p	exact	TGAGGTAGTAGGTTGTATAGTT	460.193	474.62	214.41	100.87	921.66	514.86	277.92	687.78	496.4	1210.87	736.63	255.7	261.75	1247.72	182.74	330.61	200.44	446.75	315.47	258.12	155.4	317.37	210.05	215.44	1011.05
bta-let-7c	exact	TGAGGTAGTAGGTTGTATGGTT	165.309	101.88	132.31	64.68	157.66	163.14	135.23	231.76	235.28	307.73	190.49	158.5	103.45	257.29	85.78	229.08	134	169.66	125.1	86.92	165.45	123.98	129.2	84.14	394.71
bta-let-7d	exact	AGAGGTAGTAGGTTGCATAGTT	235.702	257.93	73.67	74.09	560.02	219.66	111.37	336.63	281.72	742.71	421.51	100.61	199.05	823.88	71.22	154.38	61.5	178.18	147.96	79.45	30.81	120.49	70.32	69.25	470.44
bta-let-7d-3p_novel	exact	CTATACGACCTGCTGCCTTTCT	396.615	354.15	301.91	217.13	448.29	393.54	354.24	384.85	489.63	542.54	501.74	346.69	466.13	601.82	346.53	274.58	393.09	437.12	300.73	243.19	321.7	471.53	413.46	432.62	481.56
bta-let-7d-3p_novel	lv3p_lv3pT_lv3p_-1	CTATACGACCTGCTGCCTTTC	75.2237	66.3	84.8	64.4	62.72	81.76	83.53	81.7	95.96	75.29	87.5	68.36	69.59	86.77	61.84	56.62	80.29	80.76	59.85	64.97	61.79	77.31	79.74	93.08	80.44
bta-let-7d-3p_novel	lv3p_lv3pT_lv3p_-4	CTATACGACCTGCTGCCT	51.3017	58.22	74.28	72.95	40.14	60.85	53.2	52.91	99.03	29.9	51.18	51.48	65.83	36.86	44.89	37.95	38.15	40.38	37.59	45.65	38.13	43.18	54.64	59.57	44.28
bta-let-7f	exact	TGAGGTAGTAGATTGTATAGTT	1823.51	1790.56	897.02	356.47	4064.86	1641.21	883.23	2658.64	1669.12	6050.52	3424.38	926.87	1346.67	5867.95	512.11	948.91	561.64	2035.94	1270.59	893.75	393.36	940.28	639.01	640.12	3351.05
bta-let-7f	lv3p_lv3pT_lv3p_-1	TGAGGTAGTAGATTGTATAGT	593.704	512.63	541.58	120.82	1110	564.21	347.28	738.57	560.99	1680.12	908.4	432.57	610.95	1490.31	232.02	302.79	241.44	859.79	517.86	466.19	222.3	357.77	323.93	276.75	829.63
bta-let-7f	lv3p_lv3pT_lv3p_-2	TGAGGTAGTAGATTGTATAG	89.6383	65.9	111.26	39.61	72.56	116.61	112.61	107.22	94.73	105.37	95.41	131.16	65.83	89.81	48.48	88.22	69.09	123.73	109.77	69.8	69.28	85.67	93.95	68.01	117.24
bta-let-7f	mlv3p_mlv3p_1	TGAGGTAGTAGATTGTATAGTTT	434.81	461.69	305.82	97.45	1054.81	358.87	194.15	528.12	437.65	1488.34	817.84	250.35	367.39	1378.35	115.51	179.61	171.21	392.67	301.03	169.88	149.62	205.24	185.32	184.42	640.09
bta-let-7f	nta_A_nta_A_1	TGAGGTAGTAGATTGTATAGTTA	129.575	132.2	103.44	26.5	270.55	119.44	63.89	140.46	122.41	401.44	241.51	87.8	127.58	330.07	36.11	64.97	54.48	168.55	111.87	74.63	52.6	76.15	55.93	62.8	184.41
bta-let-7g	exact	TGAGGTAGTAGTTTGTACAGTT	939.067	532.84	1036.85	325.98	1373.42	1060.04	568.27	1096.98	930.98	1802.27	1450.34	1138.77	1084.61	1681.59	616.45	647.71	560.69	1006.86	1049.55	686.12	638.12	772.42	917.35	544.06	1015.33
bta-let-7g	lv3p_lv3pT_lv3p_-1	TGAGGTAGTAGTTTGTACAGT	556.574	274.51	581.27	287.23	521.23	702.87	608.54	670.92	580.67	612	694.01	679.5	484.94	652.67	450.07	594.06	429.54	627.15	587.03	437.66	565.27	569.97	639.38	427.41	679.88
bta-let-7g	nta_A_nta_A_1	TGAGGTAGTAGTTTGTACAGTTA	88.6167	60.24	101.04	41.03	112.12	90.99	63.64	103	84.58	125.97	120.59	112.57	94.98	116.4	57.06	83.05	69.66	95.57	104.35	74.19	77.96	67.1	92.66	71.73	106.32
bta-let-7i	exact	TGAGGTAGTAGTTTGTGCTGTT	485.302	494.03	295.9	212.57	1259.17	342.3	225.22	574.47	482.87	1660.07	792.65	249.71	672.08	1330.3	225.03	230.67	107.81	552.7	382.23	219.05	107.23	299.26	182.92	156.62	592.38
bta-let-7i	lv3p_lv3pT_lv3p_-1	TGAGGTAGTAGTTTGTGCTGT	330.392	156.05	246.28	234.23	309.34	385.62	394.01	445.02	368.76	337.08	386.48	328.32	334.16	396.08	337.75	378.29	203.1	429.71	333.81	300.7	286.64	379.36	361.22	214.45	382.94
bta-let-7i	lv3p_lv3pT_lv3p_-2	TGAGGTAGTAGTTTGTGCTG	74.8963	38	78.49	65.82	61.75	87.98	91.98	107.22	78.43	50.13	90.08	87.37	70.53	77.21	85.58	80.67	51.25	82.24	76.69	70.67	61.96	90.78	77.89	55.85	78.94
bta-let-7i	lv3p_lv3pT_lv3p_-3	TGAGGTAGTAGTTTGTGCT	38.1625	25.87	43.9	26.5	35.51	40.88	47.73	44.01	35.37	31.17	34.71	55.97	38.24	31.72	33.91	30.8	28.28	45.93	57.44	39.07	40	37.38	46.88	29.54	35.09
bta-let-7i	lv3p_lv3pT_lv3p_-4	TGAGGTAGTAGTTTGTGC	77.3696	112.39	74.88	60.12	138.56	97.02	55.44	99.96	59.67	71.1	74.1	128.17	54.23	81.41	53.27	60	82.95	71.87	51.43	111.5	57.02	52.7	63.13	74.71	71.24
bta-let-7i	nta_A_nta_A_1	TGAGGTAGTAGTTTGTGCTGTTA	428.081	229.23	348.82	238.79	525.86	450.99	386.06	534.21	505.62	593.77	511.11	460.12	404.69	564.26	331.36	554.33	297.43	446.38	366.89	362.59	430.81	385.4	481.56	323.91	539.75
bta-let-7i	nta_T_nta_T_1	TGAGGTAGTAGTTTGTGCTGTTT	117.797	67.11	112.47	89.47	139.33	119.25	88	139.99	118.72	212.02	158.05	112.57	140.12	188.94	84.19	137.49	62.07	124.1	117.59	79.89	98.38	100.3	120.9	71.98	144.19
bta-miR-100	lv3p_lv3pT_lv3p_-2	AACCCGTAGATCCGAACTTG	156.65	178.29	315.75	277.25	160.75	153.72	112.11	181.66	207.91	120.32	151.59	176.44	171.15	109.63	117.5	102.52	140.08	141.14	180.44	194.9	132.94	86.13	129.02	138.99	79.37
bta-miR-101	mv	GTACAGTACTGTGATAAC	89.1475	167.37	132.01	130.79	75.45	129.61	63.14	126.88	62.13	67.45	104.45	78.4	101.56	89.11	81.79	85.63	67	71.49	68.27	113.69	58.04	88.46	72.54	39.46	64.82
bta-miR-101	mv	GTACAGTACTGTGATAACT	239.337	279.76	387.32	280.39	162.49	312.72	244.36	340.61	216.52	219.5	276.38	168.54	248.27	237.23	221.04	234.65	147.86	263.75	203.29	242.31	229.45	258.87	254.16	121.87	192.75
bta-miR-101	mv	GTACAGTACTGTGATAACTG	137.079	91.77	167.2	122.24	99	175.2	140.7	205.07	140.55	131.62	169.35	101.47	181.81	183.11	147.43	132.72	69.28	181.52	125.41	123.35	118.64	143.94	155.41	60.31	122.8
bta-miR-101	mv	GTACAGTACTGTGATAACTGA	468.76	263.99	408.37	263.58	378.23	555.36	440.25	710.95	484.1	510.64	543.07	346.69	735.4	874.03	488.17	440.48	188.86	663.46	416.21	384.54	395.23	540.72	523.28	229.34	465.3
bta-miR-101	lv3p_lv3pT_lv3p_-2	TACAGTACTGTGATAACTG	52.2946	71.56	68.56	46.73	32.03	62.92	76.32	76.55	42.75	39.38	57.79	41.87	41.69	49.45	58.65	46.89	36.82	52.97	35.79	68.48	38.81	69.88	63.49	26.06	49.63
bta-miR-101	lv3p_lv3pT_lv3p_-1	TACAGTACTGTGATAACTGA	140.976	181.52	160.88	102.01	93.01	166.16	166.8	203.66	115.64	113.94	167.09	107.45	140.75	201.54	149.02	144.05	84.09	170.77	107.66	158.91	103.66	177.38	156.34	61.55	149.54
bta-miR-101	exact	TACAGTACTGTGATAACTGAA	174.555	165.35	151.56	131.08	141.65	165.78	161.33	224.26	179.92	178.48	192.92	156.15	238.55	276.42	172.17	183.78	93.58	212.26	166.3	167.25	154.55	177.61	207.84	88.36	202.17
bta-miR-101	nta_C_nta_C_1	TACAGTACTGTGATAACTGAAC	81.5371	65.9	67.36	69.81	45.16	97.02	95.95	93.64	87.04	71.65	77.97	70.92	43.89	52.72	82.39	138.68	53.91	96.68	87.81	67.16	122.72	117.01	92.66	70.49	88.35
bta-miR-101	lv3p_lv3pE_lv3p_1	TACAGTACTGTGATAACTGAAG	326.475	183.95	242.97	224.82	275.19	321.2	397.24	458.13	382.91	332.52	327.88	265.52	447.01	460.23	339.54	369.95	184.3	476.76	321.18	259.87	308.25	316.68	381.34	184.66	373.31
bta-miR-101	nta_T_nta_T_1	TACAGTACTGTGATAACTGAAGT	73.7025	46.49	46.91	65.54	51.14	71.02	113.6	90.36	75.97	63.81	85.88	52.34	56.74	75.81	75.41	101.33	67.95	96.68	66.46	64.97	109.28	73.13	86.38	61.06	70.6
bta-miR-101	nta_T_nta_T_1	TACAGTACTGTGATAACTGAAT	171.696	171.82	139.23	155.01	114.05	177.46	203.59	226.14	164.54	155.69	176.77	146.54	153.6	167.02	173.16	251.93	122.24	202.63	161.49	162.42	225.19	192.23	161.88	124.6	191.47
bta-miR-101	nta_C_nta_C_1	TACAGTACTGTGATAACTGAC	145.007	71.96	71.57	115.97	74.1	184.62	280.66	197.34	142.71	89.15	167.57	133.29	71.16	99.37	186.53	200.07	88.26	159.66	105.56	121.16	188.59	198.73	218.91	135.02	178.21
bta-miR-101	nta_C_nta_C_2	TACAGTACTGTGATAACTGACC	4451.04	945.61	2835.7	3521.1	2154.39	4968.48	7462.35	5253.36	4882.79	3200.18	5034.71	4083.01	2198.68	3357.12	5286.27	6295.5	3098.43	5239.5	3726.37	3211.54	7327.61	5367.93	6638.54	4767.5	5968.31
bta-miR-101	nta_T_nta_T_1	TACAGTACTGTGATAACTGACT	1841.47	542.14	1128.87	1797.16	782.52	1901	2773.74	2200.74	1479.66	1208.68	2075.1	1325.04	732.89	1445.06	2008.54	3202.78	1621.15	1869.98	1733.12	1804.63	4086.44	2253.18	2441.78	1520.74	2260.42
bta-miR-103	lv3p_lv3pT_lv3p_-6	AGCAGCATTGTACAGGG	233.157	114.82	300.1	270.7	216.14	283.7	177	284.66	207.9	175.02	321.9	384.5	327.88	285.98	223.44	173.64	142.74	231.9	204.5	362.6	133.44	215.46	172.76	182.18	202.8
bta-miR-103	lv3p_lv3pT_lv3p_-5	AGCAGCATTGTACAGGGC	17015.7	9725.36	24473	20533.9	19367.9	19944.7	12678	26284.4	21350	12227.2	20906.9	19788.7	22123.5	18286.4	15493.7	12864	10313.4	15322.1	13480	23284.1	11983.9	13943.5	17266.2	13543	13192.8
bta-miR-103	lv3p_lv3pT_lv3p_-4	AGCAGCATTGTACAGGGCT	1257.37	485.94	893.72	1185.96	928.6	1450.56	1920.58	1809.1	1532.86	687.28	1354.12	1261.6	1270.8	1298.34	1537.32	1222.3	712.54	1641.78	830.62	1458.28	1065.86	1568.06	1558.94	961.04	1540.74
bta-miR-103	lv3p_lv3pT_lv3p_-3	AGCAGCATTGTACAGGGCTA	90.1533	28.3	31.88	74.66	47.08	117.18	169.04	137.64	139.64	47.04	100.74	68.36	51.4	84.44	111.32	131.52	53.9	122.24	50.52	72	103.48	121.2	117.02	61.56	121.52
bta-miR-103	lv3p_lv3pT_lv3p_-2	AGCAGCATTGTACAGGGCTAT	609.116	323.42	434.82	556.22	415.28	715.48	753.72	890.98	672.32	507.54	689.34	506.7	539.16	659.66	609.26	891.3	364.06	734.96	587.02	503.06	667.56	747.12	644.18	414.5	791.12
bta-miR-103	exact	AGCAGCATTGTACAGGGCTATGA	254.021	166.56	161.78	147.32	464.5	239.44	173.02	293.32	274.96	616.92	467.2	178.79	258.3	641.94	129.07	235.24	92.06	212.26	199.08	118.08	185.87	154.62	180.52	118.64	387.01
bta-miR-103	nta_T_nta_T_1	AGCAGCATTGTACAGGGCTATGT	90.6321	42.45	61.95	72.66	96.3	106.06	90.24	93.64	91.04	171.91	141.26	91.64	67.71	164.45	54.46	124.77	47.26	73.35	69.77	57.51	107.91	63.38	85.09	55.1	145.26
bta-miR-106b	exact	TAAAGTGCTGACAGTGCAGAT	157.437	81.26	139.23	119.39	153.03	184.43	117.33	176.04	147.32	222.23	181.29	194.39	165.51	219.97	129.07	190.74	107.81	200.41	160.29	133.89	183.15	166	129.76	106.73	169.22
bta-miR-106b	lv3p_lv3pT_lv3p_-1	TAAAGTGCTGACAGTGCAGA	250.786	72.37	99.54	265.29	140.29	313.28	390.28	266.17	267.27	155.87	249.1	274.71	161.12	274.78	259.75	386.84	194.36	355.62	179.84	222.56	373.27	340.12	246.6	230.33	299.51
bta-mir-106b-3p_novel	lv3p_lv3pT_lv3p_-1	CCGCACTGTGGGTACTTGCT	180.873	82.47	138.63	206.59	117.72	183.86	234.92	212.33	250.66	164.26	177.58	152.95	164.57	167.02	152.62	304.58	119.77	240.04	145.25	99.21	278.64	205.24	196.39	132.79	212.86
bta-miR-10a	lv3p_lv3pT_lv3p_-1	TACCCTGTAGATCCGAATTTGT	2235.18	1902.95	2245.41	1149.19	3171.57	2277.58	1349.33	2508.58	1888.4	3283.5	2917.47	1865.7	2190.21	3306.73	2231.17	2374.47	1685.5	2073.72	2697.56	2109.71	1930.37	2122.01	2413.36	1583.54	2366.32
bta-miR-10a	lv3p_lv3pT_lv3p_-2	TACCCTGTAGATCCGAATTTG	605.206	430.15	749.07	528.01	763.03	563.27	435.53	722.19	641.87	576.81	559.38	673.95	704.37	614.65	682.88	531.68	531.46	597.89	588.53	736.6	472.17	522.61	682.02	638.13	578.69
bta-miR-10a	lv3p_lv3pT_lv3p_-3	TACCCTGTAGATCCGAATTT	270.786	185.97	334.99	251.89	352.95	256.77	188.43	300.81	279.57	196.89	262.17	341.57	350.15	236.3	315.01	232.46	239.35	304.13	242.69	355.13	231.66	201.52	321.17	294.37	222.92
bta-miR-10a	lv3p_lv3pT_lv3p_-4	TACCCTGTAGATCCGAATT	448.991	334.74	614.35	466.74	576.42	452.69	346.78	574.71	451.8	298.43	386.32	593.2	507.82	396.55	549.61	342.13	362.72	505.28	329.6	561.89	332.76	372.63	530.11	466.62	421.88
bta-miR-10a	lv3p_lv3pT_lv3p_-5	TACCCTGTAGATCCGAAT	306.973	202.95	402.95	317.15	355.08	303.68	237.9	406.86	277.11	194.52	277.19	430	417.54	294.14	331.56	233.25	216.76	363.4	278.48	444.68	232.68	245.17	363.8	277.99	262.5
bta-miR-10a	lv3p_lv3pT_lv3p_-6	TACCCTGTAGATCCGAA	139.554	81.66	187.34	137.34	163.84	140.16	97.2	167.61	107.95	99.72	128.5	205.28	203.76	152.79	142.84	106.1	99.08	141.88	138.94	225.63	114.55	131.17	154.68	115.17	106.11
bta-miR-10a	mv	ACCCTGTAGATCCGAAT	44.9775	29.92	60.74	64.11	53.65	40.31	28.84	56.18	49.82	33.36	38.1	63.02	51.41	41.99	50.07	38.74	35.3	51.86	40.3	58.82	34.89	38.77	43.56	36.98	38.72
bta-miR-10a	mv	ACCCTGTAGATCCGAATT	104.445	85.3	141.33	142.47	122.93	109.08	80.54	136.24	107.95	65.27	83.62	128.6	123.82	91.91	119.1	80.67	81.62	125.95	82.4	129.5	82.04	87.76	115.92	97.3	85.36
bta-miR-10a	mv	ACCCTGTAGATCCGAATTTG	70.4333	59.43	87.51	68.39	89.35	64.24	43.25	88.02	77.2	70.55	70.22	78.18	71.78	71.61	79.8	58.81	58.84	82.24	70.37	83.84	49.87	58.97	73.46	75.21	59.26
bta-miR-10a	mv	ACCCTGTAGATCCGAATTTGT	247.637	212.65	264.32	141.9	363.18	245.84	135.23	256.57	191.3	374.09	323.2	218.74	270.21	380.68	238.6	250.94	180.89	263.01	318.78	231.34	208.34	238.2	239.77	159.1	236.4
bta-miR-10b	exact	TACCCTGTAGAACCGAATTTGTG	184.98	169.39	116.98	122.24	320.92	171.05	125.04	168.08	153.47	240.28	180.65	120.91	158.3	152.55	179.55	235.44	126.03	285.61	189.16	273.48	190.64	175.52	209.87	188.88	185.48
bta-miR-10b	lv3p_lv3pT_lv3p_-1	TACCCTGTAGAACCGAATTTGT	10532.5	9075.68	11519.9	11387.6	14563.8	10477.2	8696.34	16225.5	13260.7	8922.19	7047.01	7875.29	10919.4	5908.07	9340.85	13352.1	7946.14	9997.8	8068.93	12869.9	11475.1	10682.9	10515.8	8627.81	14025
bta-miR-10b	lv3p_lv3pT_lv3p_-2	TACCCTGTAGAACCGAATTTG	3004	2448.72	4350.98	4161.66	3541.7	3354.01	2472.45	4493.72	4880.94	2489.19	1783.06	2803.89	4634.34	1712.38	2618.6	2613.09	1944.59	3452.87	2717.11	3036.83	2232.66	2109.24	2969.12	2694.25	2580.68
bta-miR-10b	lv3p_lv3pT_lv3p_-3	TACCCTGTAGAACCGAATTT	1682.82	1207.99	2362.38	2297.82	2124.68	1826.77	1290.92	2423.6	2435.24	1225.27	1375.92	1915.47	2185.83	1124.79	1538.12	1371.71	1062.36	1765.52	1576.44	1884.08	1341.44	1225.15	1962.62	1599.67	1263.92
bta-miR-10b	lv3p_lv3pT_lv3p_-4	TACCCTGTAGAACCGAATT	2274.65	1886.77	3295.79	3485.48	2663.27	2857.05	1827.87	3610.47	3125.09	1574.57	1874.43	2377.52	2667.63	1794.72	2082.95	1621.66	1322.02	2440.46	2149.63	2344.13	1599.82	1789.78	2585.76	1857.56	1757.25
bta-miR-10b	lv3p_lv3pT_lv3p_-5	TACCCTGTAGAACCGAAT	1625.1	1036.98	2258.34	2283.85	1863.58	1856.16	1168.11	2466.91	1977.29	1165.48	1504.91	1946.66	2211.53	1356.66	1411.64	1185.75	882.99	1902.95	1766.8	1927.54	1208.33	1320.57	1787.64	1253.43	1258.36
bta-miR-10b	lv3p_lv3pT_lv3p_-6	TACCCTGTAGAACCGAA	897.087	523.54	1212.17	1097.05	1099.39	968.87	586.92	1229.71	821.79	713.36	948.11	1190.47	1299.33	861.67	779.83	662.01	456.87	1045.01	1102.48	1161.53	658.21	747.58	1046.37	647.56	670.25
bta-miR-10b	lv3p_lv3pT_lv3p_-7	TACCCTGTAGAACCGA	239.119	114.01	300.11	300.9	231.77	288.04	175.75	309.48	200.22	196.89	261.69	338.58	357.67	253.09	218.65	218.35	119.96	231.15	281.18	333.62	144.17	259.56	269.48	159.1	175.43
bta-miR-10b	lv5p_lv5pT_lv5p_-1	ACCCTGTAGAACCGAATTTGTG	49.3513	38.41	35.48	47.02	85.49	42.39	36.79	36.52	44.6	63.26	47.95	36.96	53.29	35.22	44.09	67.95	35.49	71.87	70.07	63.65	52.25	40.16	47.07	47.16	41.29
bta-miR-10b	mv	ACCCTGTAGAACCGAA	184.515	110.37	252.9	296.06	202.43	203.27	109.38	263.36	180.84	138.37	174.35	255.7	293.72	185.44	150.62	140.47	93.77	203.37	204.5	250.65	128	169.48	184.39	113.68	123.23
bta-miR-10b	mv	ACCCTGTAGAACCGAAT	175.736	130.58	245.38	360.46	192.2	202.33	133.49	276	227.9	109.38	144.32	213.19	240.74	144.62	143.44	108.08	83.71	202.63	170.51	212.9	120.85	135.35	171.84	122.61	125.15
bta-miR-10b	mv	ACCCTGTAGAACCGAATT	413.901	432.18	591.5	845.72	484.18	487.35	311.73	666.94	539.76	277.47	327.23	433.64	474.91	360.16	379.44	273.39	265.16	393.78	308.85	424.93	297.02	340.36	391.31	305.29	321.33
bta-miR-10b	mv	ACCCTGTAGAACCGAATTT	99.6108	81.66	135.32	171.54	133.93	101.92	68.36	130.86	153.47	66.54	71.52	115.78	148.9	65.55	90.97	84.44	54.85	112.98	94.73	105.35	65.87	72.9	100.96	84.39	77.87
bta-miR-10b	mv	ACCCTGTAGAACCGAATTTG	155.536	135.03	211.1	263.58	203.59	153.53	115.59	222.63	229.44	120.14	89.92	154.44	265.51	82.81	130.27	131.33	100.41	174.11	144.65	165.05	118.13	116.08	150.25	124.35	130.93
bta-miR-10b	mv	ACCCTGTAGAACCGAATTTGT	562.959	506.16	651.94	726.62	795.64	539.72	413.15	849.07	722.15	467.98	360.33	455.42	686.5	284.58	464.83	685.46	393.28	581.96	468.84	689.63	583.66	504.96	501.13	431.38	746.63
bta-miR-10b	nta_A_nta_A_1	TACCCTGTAGAACCGAATTTGA	164.639	143.92	135.32	154.44	320.15	103.05	113.11	172.3	250.66	137.64	71.68	141.2	341.37	74.41	136.66	165.7	111.61	278.57	144.95	207.64	157.11	110.98	146.74	134.03	198.1
bta-miR-10b	nta_A_nta_A_1	TACCCTGTAGAACCGAATTTGTGA	66.8967	48.51	50.52	39.04	107.3	59.91	42.51	56.65	54.75	85.5	80.56	33.32	61.13	78.38	66.03	74.71	43.66	105.2	64.36	96.14	74.72	74.76	72.54	62.8	72.52
bta-miR-125a	lv3p_lv3pT_lv3p_-1	TCCCTGAGACCCTTTAACCTGT	297.658	592.67	366.87	503.22	223.47	238.31	213.79	262.89	314.94	361.33	269.76	219.59	327.89	190.58	281.89	390.22	268.96	351.55	263.14	233.53	358.3	270.94	108.9	262.35	268.7
bta-miR-125a	lv3p_lv3pT_lv3p_-2	TCCCTGAGACCCTTTAACCTG	124.808	210.63	190.95	244.77	120.22	108.7	97.2	107.22	177.46	120.32	78.14	103.39	168.65	70.68	95.76	120.2	96.04	137.43	128.71	102.28	108.25	94.26	76.42	133.53	104.19
bta-miR-126-3p	exact	CGTACCGTGAGTAATAATGCG	61.435	72.77	37.29	43.03	116.94	41.26	31.32	55.72	42.44	70.92	51.98	82.03	82.76	54.58	49.67	55.04	44.42	101.13	54.13	129.06	40.85	42.49	46.7	61.8	66.11
bta-miR-126-3p	lv5p_lv5pE_lv5p_1	TCGTACCGTGAGTAATAATGCG	74.9371	68.32	46.61	46.45	127.36	61.23	40.02	64.84	48.59	87.87	73.94	83.52	74.29	92.84	65.04	79.87	47.83	160.77	65.86	128.18	40.17	65.7	81.21	69.25	78.73
bta-miR-126-3p	mv	TCGTACCGTGAGTAATAATG	64.3471	76	60.14	52.72	77	37.49	43.01	66.72	56.28	85.14	40.04	69.21	147.02	55.98	46.08	63.38	35.87	121.13	65.86	94.38	34.04	47.13	44.85	45.92	78.94
bta-miR-126-3p	nta_T_nta_T_1	CGTACCGTGAGTAATAATGCGT	57.5904	59.02	49.92	49.87	74.3	58.59	41.76	69.76	39.06	64.17	46.33	60.24	82.44	44.55	43.89	68.35	37.01	92.61	45.71	80.77	38.13	62.22	43.38	46.66	83.43
bta-miR-126-5p	exact	CATTATTACTTTTGGTACGCG	4015.14	5730.67	3668.67	2143.66	7118.72	2790.18	2697.43	4267.35	3305.32	3713.37	2798.49	4709.32	5610.49	3483.08	3085.82	3362.33	3175.31	5386.94	3718.25	6959.51	3281.68	3079.23	3161.82	3958.35	5157.29
bta-miR-126-5p	lv3p_lv3pT_lv3p_-1	CATTATTACTTTTGGTACGC	66.2096	91.77	57.74	58.7	90.7	59.15	52.7	89.42	52.28	54.87	53.44	77.97	72.1	69.28	52.67	65.96	42.14	82.24	44.81	109.3	46.3	62.22	50.02	64.04	89.21
bta-miR-126-5p	lv3p_lv3pT_lv3p_-2	CATTATTACTTTTGGTACG	124.887	173.03	113.07	90.04	161.52	83.64	75.82	109.79	88.27	159.7	70.55	131.16	360.18	88.87	95.96	105.7	57.7	262.27	133.52	208.51	57.02	85.21	77.15	71.48	137.13
bta-miR-126-5p	nta_A_nta_A_1	CATTATTACTTTTGGTACGCGA	246.715	340.4	224.03	139.91	417.22	182.73	153.88	246.74	187.61	251.76	193.56	303.54	314.72	241.43	166.38	243.59	170.07	398.59	197.28	405.61	210.04	197.34	181.44	239.02	314.27
bta-miR-127	lv3p_lv3pT_lv3p_-2	TCGGATCCGTCTGAGCTTGG	375.953	1117.43	303.12	557.36	286.38	324.96	373.38	558.32	351.85	343.83	341.92	273.64	364.57	274.32	377.25	366.97	269.72	357.84	263.74	298.06	235.23	338.73	366.94	263.34	413.96
bta-miR-127	lv3p_lv3pT_lv3p_-5	TCGGATCCGTCTGAGCT	172.728	133.41	222.83	458.48	134.5	178.4	152.88	266.17	163.01	137.09	154.49	161.28	212.85	157.92	206.88	153.98	85.79	209.3	175.93	140.47	61.28	163.45	191.22	90.59	133.28
bta-miR-127	lv3p_lv3pT_lv3p_-6	TCGGATCCGTCTGAGC	133.613	73.58	168.7	339.66	119.26	115.86	93.47	162.93	97.19	110.84	142.39	148.46	177.42	124.33	172.56	132.12	66.62	161.14	165.1	140.91	49.7	115.15	155.97	77.94	95.41
bta-miR-128	lv3p_lv3pT_lv3p_-4	TCACAGTGAACCGGTCT	40.5142	29.51	53.53	56.7	44.19	51.43	41.27	57.12	50.13	29.35	42.94	49.56	45.77	28.22	33.71	30	27.52	41.86	36.99	49.17	29.96	41.33	38.21	37.98	25.89
bta-miR-128	lv3p_lv3pT_lv3p_-3	TCACAGTGAACCGGTCTC	67.9329	52.15	100.44	97.17	65.23	91.93	83.53	85.68	108.57	47.76	58.76	67.07	75.55	50.15	65.44	52.06	41.76	69.64	54.43	62.33	42.04	61.52	67.74	74.46	54.98
bta-miR-128	lv3p_lv3pT_lv3p_-2	TCACAGTGAACCGGTCTCT	393.669	175.05	367.47	374.71	292.94	460.41	636.38	448.53	567.75	251.76	381.15	419.11	335.73	298.11	433.31	398.76	333.3	541.21	331.71	332.3	386.21	435.55	434.13	442.8	369.68
bta-miR-128	lv3p_lv3pT_lv3p_-1	TCACAGTGAACCGGTCTCTT	652.54	393.36	585.48	436.25	677.35	697.4	754.22	749.81	763.97	717.73	742.61	703.22	735.09	976.9	592.11	548.37	564.49	741.99	659.5	487.7	564.25	700.22	618.89	632.42	617.63
bta-miR-128	exact	TCACAGTGAACCGGTCTCTTT	922.077	578.52	855.22	418.3	1258.21	971.69	625.2	1191.55	910.68	1362.18	1290.2	1248.14	1123.48	1534.63	700.43	551.55	773.85	1150.96	1069.7	649.24	615.31	892.91	819.9	768.69	769.3
bta-miR-130a	lv3p_lv3pT_lv3p_-1	CAGTGCAATGTTAAAAGGGCA	83.8075	81.26	90.81	81.21	94.17	102.86	74.33	116.35	92.57	54.14	101.87	92.71	125.07	101.7	88.98	68.94	60.17	90.76	62.55	99.21	54.81	73.6	78.63	60.07	64.61
bta-miR-130a	lv3p_lv3pT_lv3p_-2	CAGTGCAATGTTAAAAGGGC	247.659	154.84	248.39	187.21	259.75	278.25	237.9	385.56	287.87	157.69	283.64	291.16	344.19	219.97	259.55	223.72	182.41	248.94	187.66	308.6	173.62	233.79	356.42	197.57	235.11
bta-miR-130b	exact	CAGTGCAATGATGAAAGGGCAT	107.849	44.88	125.4	56.42	164.03	111.9	64.38	131.8	72.58	190.87	170.48	118.98	190.28	259.62	86.18	46.09	65.29	112.61	154.58	85.6	54.64	77.31	71.25	64.53	68.67
bta-miR-130b	lv3p_lv3pT_lv3p_-1	CAGTGCAATGATGAAAGGGCA	235.679	87.32	239.37	126.52	300.46	272.03	203.59	334.29	205.45	313.2	304.79	258.69	329.14	372.05	236.2	160.14	155.45	207.08	261.34	230.46	158.13	244.47	240.32	174.49	241.32
bta-miR-130b	lv3p_lv3pT_lv3p_-2	CAGTGCAATGATGAAAGGGC	119.222	46.09	137.73	82.63	161.52	125.09	83.28	168.32	110.72	139.83	148.68	134.36	166.77	156.05	136.66	93.58	68.33	114.47	122.1	134.33	74.72	103.78	159.11	85.13	108.04
bta-miR-130b	nta_T_nta_T_1	CAGTGCAATGATGAAAGGGCATT	121.276	56.6	130.81	63.83	210.73	110.39	57.42	134.37	83.96	235.54	230.69	130.52	192.78	335.9	99.15	47.09	63.21	120.76	152.77	72.43	76.25	80.33	87.12	65.03	72.95
bta-mir-136-3p_novel	exact	CATCATCGTCTCAAATGAGTCT	71.9921	128.56	88.71	95.74	52.49	92.12	69.36	136.95	76.89	59.07	61.51	54.69	88.4	56.45	70.82	56.82	31.89	67.42	60.15	84.72	48.68	64.54	70.88	39.71	71.24
bta-miR-138	exact	AGCTGGTGTTGTGAATCAGGCCG	128.468	53.36	188.85	237.36	74.3	141.85	131.75	164.57	91.65	129.98	129.47	78.18	183.69	123.86	181.94	182.59	62.45	158.18	128.71	112.82	68.77	145.34	152.28	46.41	114.88
bta-miR-1388-5p	exact	AGGACTGTCCAACCTGAGAAT	61.6367	53.77	65.55	78.08	98.8	67.44	31.32	64.38	44.9	46.49	60.54	76.69	83.38	49.22	60.05	59.21	39.67	79.27	64.96	109.3	38.98	56.88	70.51	40.95	38.94
bta-miR-140	exact	TACCACAGGGTAGAACCACGGA	364.3	150.8	292.29	274.97	355.46	346.63	386.06	425.35	268.19	380.47	383.25	421.67	483.37	515.74	524.48	365.98	263.45	433.78	410.2	384.98	245.45	362.41	422.13	260.37	385.72
bta-miR-140	lv3p_lv3pE_lv3p_1	TACCACAGGGTAGAACCACGGAC	264.465	117.65	283.27	223.11	262.06	203.27	219.01	289.34	162.39	460.5	331.27	255.48	484.94	332.63	356.1	239.81	210.12	287.09	335.32	250.65	198.13	207.79	277.79	186.15	173.29
bta-miR-140	lv3p_lv3pT_lv3p_-1	TACCACAGGGTAGAACCACGG	143.664	28.3	160.28	144.47	68.12	164.65	139.46	192.19	110.72	154.05	160.47	67.07	248.58	188.94	229.02	163.72	44.98	203.37	181.34	74.63	149.28	170.87	198.05	51.13	154.25
bta-miR-140	lv3p_lv3pT_lv3p_-2	TACCACAGGGTAGAACCACG	183.823	103.09	175.01	169.26	199.54	170.87	141.69	187.51	105.49	166.08	221.49	254.41	278.99	206.9	256.55	159.15	146.15	225.23	211.11	243.63	164.59	143.01	210.6	146.69	124.72
bta-miR-140	lv3p_lv3pT_lv3p_-4	TACCACAGGGTAGAACCA	74.2183	44.88	72.17	72.95	64.65	77.99	53.94	107.45	38.44	61.44	91.37	74.34	117.55	102.64	103.94	63.18	51.25	75.2	61.65	99.65	35.74	92.63	98.2	43.19	76.8
bta-miR-140	lv3p_lv3pT_lv3p_-5	TACCACAGGGTAGAACC	243.19	117.24	245.08	323.42	252.99	236.24	181.72	282.79	107.65	200.35	298.33	293.93	349.21	317.7	336.75	187.36	164.37	252.64	234.57	356.89	134.3	285.1	295.69	188.63	193.61
bta-miR-140	lv5p_lv5pT_lv5p_-1	ACCACAGGGTAGAACCACGGA	338.406	131.8	281.77	271.55	334.24	350.4	296.07	442.21	248.2	346.01	350.8	356.95	500.61	526.71	521.68	299.02	190.38	413.78	331.41	367.42	179.91	339.43	465.32	191.86	384.22
bta-miR-140	mv	ACCACAGGGTAGAAC	266.595	130.58	254.4	426	234.47	278.62	232.68	422.08	203.91	181.58	233.6	295.64	461.43	317.24	375.85	216.96	102.12	331.91	262.54	339.33	123.06	286.03	308.25	136.76	243.24
bta-miR-140	mv	ACCACAGGGTAGAACC	587.452	303.21	708.47	968.82	613.86	591.91	464.86	701.59	389.37	473.26	585.37	763.45	813.14	610.45	776.24	474.46	338.81	634.56	535.6	892	400.85	558.59	690.32	399.11	410.54
bta-miR-140	mv	ACCACAGGGTAGAACCA	376.73	216.69	410.17	493.24	361.45	442.71	346.03	474.05	235.28	303.9	409.89	545.57	470.83	398.65	500.94	312.53	208.98	336.36	317.57	554.86	224.34	400.49	519.4	270.05	287.53
bta-miR-140	mv	ACCACAGGGTAGAACCAC	111.642	54.17	109.46	143.33	99.58	140.54	109.13	142.56	86.12	85.87	109.78	156.37	130.72	96.57	174.96	105.5	75.35	110.39	91.12	137.4	59.57	116.32	167.41	88.61	88.57
bta-miR-140	mv	ACCACAGGGTAGAACCACG	215.623	111.58	266.13	262.44	207.06	191.4	149.65	202.96	115.95	196.89	279.61	283.68	372.72	304.17	322.99	164.51	144.44	249.31	281.48	280.5	218.04	144.41	187.35	130.06	107.61
bta-miR-140	mv	ACCACAGGGTAGAACCACGGAC	4078.88	1548.39	3605.22	3390.59	3683.93	4595.66	3699.73	5517.19	2765.87	4201.58	4130.83	3818.77	6044.01	4569.61	6558.46	4234.75	2308.83	4330.81	4429.18	4072.37	2459.22	4382.85	6286.55	2506.36	4752.31
bta-miR-140	mv	ACCACAGGGTAGAACCACGGACA	267.786	102.28	247.18	200.03	233.69	276.74	241.63	370.81	175.62	302.08	322.23	223.23	398.11	353.16	384.43	285.71	159.63	272.64	285.39	243.19	158.64	296.48	391.67	150.16	352.13
bta-miR-140	mv	ACCACCGGGTAGAACCACGGAC	263.5	33.96	233.95	257.59	92.24	349.08	246.1	446.66	156.85	315.02	349.35	101.25	432.59	355.96	448.87	338.56	62.45	317.84	333.21	106.67	185.36	334.55	462	63.54	300.36
bta-miR-140	mv	CCACAGGGTAGAACCACGGAC	142.63	63.47	145.54	143.33	122.93	159.19	136.97	196.64	97.5	133.45	136.57	132.65	211.28	153.49	239.2	124.77	69.09	167.44	172.32	158.91	83.23	143.48	191.78	90.35	149.54
bta-miR-140	nta_A_nta_A_1	ACCACAGGGTAGAACCACGGAA	301.203	120.88	261.32	248.19	257.62	290.87	283.39	383.45	218.37	322.5	318.67	292.86	484.31	373.45	481.79	304.38	171.97	315.24	338.32	312.99	168	341.05	430.25	173.99	335.02
bta-miR-140	nta_A_nta_A_1	TACCACAGGGTAGAACCACGGAA	245.065	116.84	251.39	211.72	212.66	220.03	226.46	281.15	187.3	274.92	266.85	267.23	386.2	261.02	368.47	238.62	192.66	270.05	299.83	260.31	166.98	220.33	319.32	162.57	218.64
bta-miR-140	nta_A_nta_A_2	ACCACAGGGTAGAACCACGGAAA	179.225	73.58	135.62	138.48	146.66	178.59	166.06	244.16	127.33	184.13	188.88	147.82	304.38	233.03	303.24	190.94	106.48	212.26	166.91	181.3	91.74	210.34	262.65	91.59	215.22
bta-miR-140	nta_G_nta_G_1	ACCACAGGGTAGAACCACGGACG	210.13	61.05	188.55	180.66	159.78	223.24	211.55	287.94	165.16	205.09	220.36	173.45	305.95	237.46	346.33	225.31	122.62	223.75	223.14	184.37	137.02	231.01	314.89	122.86	291.59
bta-miR-140	nta_T_nta_T_1	ACCACAGGGTAGAACCACGGACT	868.787	356.57	873.26	840.6	833.27	778.79	804.18	1133.5	430.89	1027.47	1059.83	978.35	1330.99	1180.31	1078.28	783.61	736.27	882.02	1029.71	956.53	633.87	777.53	919.2	773.15	652.71
bta-miR-140	nta_T_nta_T_1	CCACAGGGTAGAACCACGGACT	378.247	181.52	360.25	361.88	344.66	423.68	321.92	534.21	262.35	351.85	393.58	330.67	539.48	423.6	519.49	385.05	231.76	422.3	435.16	385.86	252.25	429.97	540.08	239.02	407.33
bta-miR-140	nta_T_nta_T_1	TACCACAGGGTAGAACCACGGACT	308.348	137.86	257.11	245.91	318.41	296.52	264.5	353.72	229.75	392.5	424.9	259.97	405	435.5	456.85	334.58	204.61	328.95	314.87	268.21	234.55	331.77	351.62	185.16	367.54
bta-miR-141	lv3p_lv3pT_lv3p_-1	TAACACTGTCTGGTAAAGATG	742.85	405.9	688.93	640.85	1032.43	713.04	475.8	688.48	475.79	432.06	706.61	1212.04	1243.85	889.2	816.74	568.63	590.11	680.5	367.49	1804.63	577.02	599.22	674.45	957.82	586.82
bta-miR-141	lv3p_lv3pT_lv3p_-3	TAACACTGTCTGGTAAAGA	231.415	130.18	239.07	269.28	280.4	230.02	175.5	219.58	157.78	169.91	194.37	346.48	350.15	298.81	347.12	200.87	173.11	197.44	142.85	407.37	164.59	148.59	228.88	290.15	191.47
bta-miR-141	lv3p_lv3pT_lv3p_-4	TAACACTGTCTGGTAAAG	176.628	141.09	190.65	292.36	232.92	157.87	144.18	194.3	160.55	109.93	139.64	262.53	212.85	141.12	259.75	191.33	110.09	134.84	82.7	301.58	126.13	103.08	242.17	167.29	140.13
bta-miR-142-3p	exact	AGTGTTTCCTACTTTATGGATG	305.839	165.35	361.15	199.75	592.82	243.39	129.76	281.15	210.98	495.14	478.17	412.27	546.38	721.01	225.63	132.72	167.03	324.88	465.83	273.48	155.4	232.63	210.97	177.96	136.28
bta-miR-142-5p	exact	CATAAAGTAGAAAGCACTAC	536.126	335.55	806.81	426.57	564.26	631.47	330.37	622.93	428.12	589.03	637.03	929	699.04	768.83	335.55	334.78	329.51	774.96	810.77	519.31	362.04	479.19	436.34	289.41	426.16
bta-miR-142-5p	lv3p_lv3pT_lv3p_-1	CATAAAGTAGAAAGCACTA	81.3763	36.79	119.68	63.26	70.44	74.98	89.49	83.34	59.36	78.39	67.48	171.53	88.71	85.37	59.65	59.8	66.43	89.65	182.24	80.33	74.38	67.33	56.67	74.46	53.27
bta-miR-142-5p	lv3p_lv3pT_lv3p_-2	CATAAAGTAGAAAGCACT	445.647	211.03	589.99	378.98	433.62	480.95	530.98	504.01	413.97	339.09	430.39	667.33	477.1	425.24	400.99	384.45	288.32	561.22	637.25	517.11	422.81	394.22	455.54	364.36	386.58
bta-miR-142-5p	lv3p_lv3pT_lv3p_-3	CATAAAGTAGAAAGCAC	1047.01	746.7	1662.03	1286.82	1104.41	1881.22	938.92	1741.91	1435.06	794.67	1118.27	1604.88	1205.92	836.01	796.19	863.68	575.5	827.19	571.39	1243.62	498.38	972.55	815.28	886.09	721.6
bta-miR-142-5p	mlv3p_mlv3p_1	CATAAAGTAGAAAGCACTACT	1013.3	1123.49	1066.02	391.8	2116.76	688.55	466.6	887.23	749.83	2655.82	1462.45	871.76	1854.8	2843.47	481.79	402.53	318.31	1631.42	992.41	798.5	315.91	589.7	449.26	406.56	754.33
bta-miR-142-5p	mlv5p_mlv5p_2	CCCATAAAGTAGAAAGCACTAC	4258.96	2613.67	4916.02	1839.05	6487.5	4338.33	2121.94	4066.49	3086.65	7238.42	6809.7	5596.89	6346.83	8891.74	2740.29	2034.32	3009.41	5386.94	5528.95	3629.44	3286.61	3359.22	3372.8	2780.38	2733.43
bta-miR-142-5p	mlv5p_mlv5p_2	CCCATCAAGTAGAAAGCACTAC	259.648	63.47	312.14	135.92	149.75	311.02	129.27	331.48	149.17	514.46	545.65	148.89	405.94	690.92	214.46	161.33	83.71	397.85	411.1	102.72	232.17	244.94	243.46	73.96	177.78
bta-miR-142-5p	mv	ATAAAGTAGAAAGCAC	61.9292	42.05	90.51	82.92	57.89	113.22	49.47	105.58	72.28	43.21	68.13	98.05	68.96	71.15	47.28	50.07	32.08	54.08	38.19	69.36	26.72	66.63	49.28	47.9	41.29
bta-miR-142-5p	mv	CCCATAAAGTAGAAAG	117.629	59.43	166.89	119.96	114.82	159.37	91.48	155.21	107.34	96.99	127.86	170.25	199.68	126.43	96.36	102.72	67	137.8	105.56	172.08	74.55	129.55	98.01	72.72	71.03
bta-miR-142-5p	mv	CCCATAAAGTAGAAAGC	73.4546	35.98	96.23	87.48	82.98	109.64	66.12	92.94	88.27	58.52	85.88	111.08	79.31	63.45	64.44	66.96	37.01	98.54	59.54	92.18	37.79	62.45	72.72	60.56	52.84
bta-miR-142-5p	mv	CCCATAAAGTAGAAAGCA	85.9038	49.73	122.99	101.16	87.03	121.7	105.9	109.09	90.73	60.71	80.72	138.85	86.83	58.32	72.02	81.86	57.51	77.05	95.03	104.48	63.66	70.58	78.45	84.39	62.9
bta-miR-142-5p	mv	CCCATAAAGTAGAAAGCAC	1093.75	738.22	1622.94	1275.43	1003.09	1660.24	1051.03	1529.59	1260.68	857.2	1105.35	1796.92	1182.41	906.46	856.64	919.71	780.87	1202.45	911.82	1076.37	646.8	1063.32	929.72	1055.86	816.8
bta-miR-142-5p	mv	CCCATAAAGTAGAAAGCACT	9668.09	5419.37	12049.2	7257.04	9826.77	10492.1	9554.47	10538.8	9500.46	8428.87	10367.8	15417.1	9409.43	9820.82	7430.67	7993.45	7830.36	12508.3	13836.7	8697.85	10193.3	8810.74	9642.73	8538.95	8468.98
bta-miR-142-5p	mv	CCCATAAAGTAGAAAGCACTA	1031.01	418.83	1207.96	768.5	1170.4	1012.57	942.64	1091.36	675.09	1206.31	1246.93	1707.2	1191.81	1474.22	701.83	758.57	1066.72	1189.48	1614.33	945.11	1101.27	795.64	771.54	1046.43	639.45
bta-miR-142-5p	mv	CCCATCAAGTAGAAAGCACT	612.079	146.75	799.89	577.02	223.66	870.72	584.43	843.92	556.68	539.08	903.23	447.95	676.78	868.67	528.27	583.93	211.07	980.92	1073.31	261.63	779.06	719.02	703.8	227.35	582.75
bta-miR-142-5p	nta_A_nta_A_1	CCCATAAAGTAGAAAGCACTAA	213.002	128.56	352.43	135.35	189.5	249.61	134.98	234.8	188.84	230.25	216.81	379.16	231.97	227.2	128.08	153.78	159.44	354.14	373.21	180.42	163.91	177.14	197.87	135.27	189.33
bta-miR-142-5p	nta_T_nta_T_1	CCCATAAAGTAGAAAGCACTAT	351.529	198.1	528.65	204.02	305.1	478.88	261.02	437.76	350.92	334.71	339.02	626.1	357.98	358.52	221.44	255.9	278.83	492.31	551.84	282.26	258.04	372.4	342.76	232.82	367.32
bta-miR-143	exact	TGAGATGAAGCACTGTAGCTCG	210.267	870.41	153.06	169.26	200.7	166.34	128.52	257.97	194.99	141.83	147.88	192.68	185.89	93.31	156.01	561.88	120.72	114.47	113.68	302.01	133.79	175.75	143.6	121.62	200.03
bta-miR-143	lv3p_lv3pT_lv3p_-1	TGAGATGAAGCACTGTAGCTC	3005.82	11349.4	2303.14	2722.1	3127.58	2441.29	1902.44	3571.14	2727.11	1739.19	2401.68	2764.59	2765.75	1513.17	2475.96	7197.72	1716.44	1702.17	1746.65	5028.9	1835.05	2584.02	2208.29	1897.76	2418.09
bta-miR-143	lv3p_lv3pT_lv3p_-2	TGAGATGAAGCACTGTAGCT	2079.63	10499.1	1444.92	1866.41	2435.75	1475.25	1196.95	2242.41	1983.75	928.11	1227.24	2042.79	1527.54	1045.48	1504.61	3539.75	1344.41	835.71	963.84	4285.27	1452.42	1425.04	1539.75	1543.83	1560.86
bta-miR-143	lv3p_lv3pT_lv3p_-3	TGAGATGAAGCACTGTAGC	73.1333	465.33	39.99	84.63	66	45.78	28.09	52.44	51.05	50.86	46.17	61.73	56.74	35.46	37.7	144.64	42.33	37.41	34.58	151.45	65.19	39.93	29.9	40.95	46.85
bta-miR-143	nta_A_nta_A_1	TGAGATGAAGCACTGTAGCTCA	111.154	532.44	62.85	90.04	93.01	74.6	66.12	143.03	98.42	64.72	66.19	86.09	91.85	51.08	79	281.93	56.75	55.57	56.54	213.34	81.02	87.29	77.34	47.66	110.82
bta-miR-143	nta_T_nta_T_1	TGAGATGAAGCACTGTAGCTCT	1513.52	6269.17	967.09	1333.27	1066.58	1116.37	974.71	2033.83	1423.38	820.92	851.41	1111.43	1204.35	689.76	1272.99	4401.84	845.79	735.69	767.17	2538.59	1006.29	1267.86	1168.01	716.07	1741.84
bta-miR-143	nta_T_nta_T_1	TGAGATGAAGCACTGTAGCTT	186.467	807.35	132.31	167.26	203.59	128.29	94.71	223.8	167.93	93.34	137.06	175.8	156.73	115.93	142.04	347.9	117.3	102.61	116.38	358.2	145.53	130.48	130.13	119.88	160.66
bta-miR-1468	exact	CTCCGTTTGCCTGTTTTGCTGA	689.559	601.57	500.08	555.36	1042.08	515.42	536.2	691.29	727.07	697.13	691.92	584.87	861.73	804.52	615.25	689.43	550.44	884.61	570.79	798.93	698.21	633.12	632.36	658.98	1008.05
bta-miR-1468	lv3p_lv3pT_lv3p_-1	CTCCGTTTGCCTGTTTTGCTG	208.254	215.48	144.94	177.52	280.01	172	184.7	216.54	240.82	180.48	186.78	183.07	233.54	192.44	197.9	234.25	163.8	210.78	153.07	227.83	170.38	246.1	221.86	251.68	312.13
bta-miR-148a	exact	TCAGTGCACTACAGAACTTTGT	6897.04	12836.3	8147.16	5793.84	7971.87	5391.97	4973.74	7418.29	3450.18	9884.94	9912.5	6969.35	9937.94	10488.4	6208.75	4870.93	5676.22	6081.14	8374.77	8312.43	4837.92	4691.17	5373.07	4456	3470
bta-miR-148a	lv3p_lv3pT_lv3p_-1	TCAGTGCACTACAGAACTTTG	262.813	402.66	353.94	294.07	264.19	305.18	226.71	324.93	191.61	330.15	282.35	250.78	320.37	297.88	271.32	222.53	181.27	206.33	254.72	308.6	138.55	228.92	243.09	182.93	224.42
bta-miR-148a	lv3p_lv3pT_lv3p_-2	TCAGTGCACTACAGAACTTT	180.668	147.56	312.74	256.45	146.47	210.99	173.02	236.67	157.78	169.54	211.16	180.93	240.74	196.64	184.73	159.54	109.33	176.33	184.35	239.68	86.64	147.66	163.17	107.22	136.7
bta-miR-148a	lv3p_lv3pT_lv3p_-3	TCAGTGCACTACAGAACTT	344.444	284.21	552.71	490.96	262.45	384.87	289.11	535.85	253.12	342.19	445.24	337.08	483.06	377.65	372.06	273.39	191.33	353.03	336.82	437.22	163.91	307.85	334.46	173.99	284.1
bta-miR-148a	lv3p_lv3pT_lv3p_-4	TCAGTGCACTACAGAACT	1566.48	961.38	2600.25	2086.67	1256.86	1776.1	1205.15	2390.36	1214.24	1280.51	2120.3	1594.84	2212.16	1773.96	1706.9	1202.83	800.61	1702.17	1570.72	2238.77	811.4	1413.9	1676.71	811.63	1187.12
bta-miR-148a	lv3p_lv3pT_lv3p_-5	TCAGTGCACTACAGAAC	428.413	253.48	763.2	608.08	356.24	412	261.76	533.04	272.19	375.18	643.81	491.74	689.01	486.59	435.1	300.01	220.37	504.17	577.4	636.95	292.08	319.46	383.37	223.88	242.81
bta-miR-148a	nta_A_nta_A_1	TCAGTGCACTACAGAACTTTGA	77.8	270.87	78.18	73.23	66.96	53.5	48.97	88.02	41.52	83.86	74.74	64.94	97.8	73.24	80.2	66.16	56.94	68.9	76.69	113.69	47.32	54.33	74.02	41.45	71.67
bta-mir-148a-5p_novel	exact	AAAGTTCTGAGACACTCCGACT	90.0671	114.82	87.21	69.24	128.33	71.59	46.24	96.68	64.28	140.92	123.82	80.75	147.64	144.62	73.02	65.37	57.32	96.68	103.15	96.57	70.47	75.45	92.29	48.4	66.75
bta-miR-148b	exact	TCAGTGCATCACAGAACTTTGT	111.965	75.6	100.74	101.44	174.45	93.44	76.57	96.45	72.28	171.73	179.52	146.97	146.7	195.71	90.17	79.47	88.64	112.98	147.36	117.21	97.87	91.94	76.23	98.29	55.41
bta-miR-150	exact	TCTCCCAACCCTTGTACCAGTGT	1077.21	544.97	2136.55	785.6	532.62	1449.44	769.13	876.46	1611.91	1304.94	1072.9	1442.96	963.61	1069.98	657.74	616.91	737.98	2317.84	1938.52	380.59	471.83	1175.46	1066.68	511.55	1416.88
bta-miR-150	lv3p_lv3pT_lv3p_-1	TCTCCCAACCCTTGTACCAGTG	2983.8	1738	5745.08	2025.12	1469.13	3593.64	2198.51	2457.55	4013.32	3514.11	2818.84	4757.17	2644.12	2802.18	1896.22	1812.59	2378.68	6224.13	5641.12	1112.8	1201.69	3157.7	3145.4	1706.4	3557.71
bta-miR-150	lv3p_lv3pT_lv3p_-2	TCTCCCAACCCTTGTACCAGT	1066.62	748.32	2017.77	839.74	577	1412.89	831.77	825.19	1668.5	1135.21	904.36	1451.72	921.29	916.26	673.9	626.65	811.24	2307.47	1835.06	383.23	380.08	1273.2	1047.48	614.55	1395.91
bta-miR-150	lv3p_lv3pT_lv3p_-3	TCTCCCAACCCTTGTACCAG	306.243	221.14	527.75	262.72	180.24	376.77	226.96	252.12	427.81	339.45	273.31	469.74	282.75	292.51	174.56	184.97	238.59	641.97	541.32	144.86	117.79	335.02	267.64	210.23	359.62
bta-miR-150	nta_A_nta_A_1	TCTCCCAACCCTTGTACCAGTGA	596.868	262.38	1155.63	389.24	282.71	781.99	374.62	470.77	1026.01	685.28	609.74	716.46	547.63	607.65	365.88	326.24	364.81	1427.3	1217.96	159.79	257.36	647.75	637.35	206.75	803.53
bta-miR-151-3p	exact	CTAGACTGAAGCTCCTTGAGG	1194.2	734.98	1214.27	873.93	1914.91	872.98	822.08	1338.33	1132.12	2165.6	1895.26	1290.01	2215.29	2036.15	887.76	632.01	746.71	1501.39	1536.44	863.9	823.31	752.22	941.53	888.57	581.04
bta-miR-151-3p	lv3p_lv3pE_lv3p_1	CTAGACTGAAGCTCCTTGAGGA	1053.81	755.19	1071.13	805.83	1638.76	827.95	639.86	1129.05	1096.44	1452.24	1562.38	1094.13	1574.25	1771.86	894.54	579.16	629.03	1300.98	1361.11	790.59	858.04	841.84	1134.42	705.15	777.43
bta-miR-151-3p	lv3p_lv3pT_lv3p_-1	CTAGACTGAAGCTCCTTGAG	136.365	77.62	135.02	157.29	164.03	116.42	120.32	149.12	128.25	173.55	186.78	184.78	203.44	169.82	116.31	99.74	103.07	173.37	176.83	129.94	111.66	105.87	102.99	114.67	71.88
bta-miR-151-3p	lv3p_lv3pT_lv3p_-5	CTAGACTGAAGCTCCT	343.035	201.74	484.14	509.49	305.87	354.92	212.54	529.29	417.66	213.48	341.6	452.01	567.07	324.93	371.46	225.7	147.48	446.38	297.42	485.51	221.28	327.82	340.73	213.21	241.1
bta-miR-151-3p	lv3p_lv3pT_lv3p_-6	CTAGACTGAAGCTCC	100.032	47.71	129.61	148.17	96.49	88.54	69.36	139.99	107.03	58.16	93.96	129.24	184.63	130.63	104.94	66.96	47.26	129.28	91.72	165.93	63.49	98.21	95.61	56.09	57.76
bta-miR-151-3p	nta_A_nta_A_1	CTAGACTGAAGCTCCTTGAGA	185.705	141.5	208.09	157.58	223.47	135.45	115.84	198.75	247.58	211.84	234.41	189.26	287.14	237.23	152.62	128.35	110.85	318.58	256.82	154.96	163.74	127.69	182.18	117.9	155.1
bta-miR-151-3p	nta_A_nta_A_1	CTAGACTGAAGCTCCTTGAGGAA	225.959	203.76	274.85	173.53	269.59	180.28	137.72	289.58	224.52	322.13	314.48	252.7	341.06	301.61	181.34	149.61	155.64	273.76	308.85	205.88	139.91	201.29	199.34	172.25	149.33
bta-miR-151-3p	nta_A_nta_A_2	CTAGACTGAAGCTCCTTGAGGAAA	52.2913	46.09	49.92	37.61	67.73	51.43	36.29	63.67	66.74	78.03	67.16	42.51	89.03	71.38	56.46	32.58	29.8	68.9	58.34	32.92	27.74	50.15	53.34	30.53	46.64
bta-miR-151-3p	nta_T_nta_T_1	CTAGACTGAAGCTCCTTGAGGAT	154.425	115.62	152.16	117.11	214.01	130.93	96.95	188.92	151.32	198.53	236.99	152.73	184.95	229.76	138.05	104.31	112.75	179.29	203.9	123.35	150.64	135.35	153.02	116.41	119.16
bta-miR-151-3p	nta_T_nta_T_1	CTAGACTGAAGCTCCTTGAGGT	681.985	470.58	620.97	454.49	997.69	568.17	514.33	803.89	789.5	993.2	949.24	702.15	997.46	1130.62	606.47	416.44	457.63	778.29	821.3	436.34	538.72	580.88	690.14	494.42	554.73
bta-miR-151-3p	nta_T_nta_T_1	CTAGACTGAAGCTCCTTGAGT	231.757	104.3	161.18	224.25	175.8	233.97	298.8	262.89	304.48	176.47	262.01	216.39	226.01	205.04	212.26	312.53	175.19	297.83	220.74	147.93	340.42	262.58	272.25	207	261.85
bta-miR-151-5p	exact	TCGAGGAGCTCACAGTCTAGT	428.516	477.45	312.44	230.52	978.01	278.43	173.76	359.34	359.53	1223.08	715	317.43	661.74	1295.07	169.17	193.32	133.25	650.86	417.11	242.31	167.49	199.43	190.67	164.81	374.17
bta-miR-151-5p	lv3p_lv3pE_lv3p_1	TCGAGGAGCTCACAGTCTAGTA	130.603	197.29	51.42	55.56	354.69	94.76	59.91	147.48	127.64	352.58	205.83	77.97	136.36	389.32	56.06	66.56	37.2	148.92	108.56	57.07	38.3	78.7	48.17	59.07	185.05
bta-miR-151-5p	lv3p_lv3pT_lv3p_-1	TCGAGGAGCTCACAGTCTAG	43.9033	36.79	46.01	49.58	45.35	39.18	37.54	38.16	40.6	50.5	51.82	62.16	50.47	57.85	25.14	32.78	36.06	67.42	65.86	40.82	50.21	30.65	28.61	29.04	41.08
bta-miR-151-5p	lv3p_lv3pT_lv3p_-3	TCGAGGAGCTCACAGTCT	62.5925	53.36	59.24	77.51	59.63	63.11	82.78	72.1	50.75	36.1	65.38	72.63	63.01	68.81	69.82	51.86	45.93	84.46	55.64	63.65	61.45	59.43	73.28	49.39	62.9
bta-miR-151-5p	lv3p_lv3pT_lv3p_-4	TCGAGGAGCTCACAGTC	407.441	393.36	555.41	700.69	441.72	512.41	329.63	503.78	357.69	310.28	386.8	572.91	524.75	402.38	394.61	302.4	287.37	364.88	328.7	504.82	261.44	334.09	354.39	350.71	303.36
bta-miR-151-5p	lv3p_lv3pT_lv3p_-5	TCGAGGAGCTCACAGT	81.4454	52.96	110.66	148.46	75.45	102.1	69.36	98.79	66.43	61.8	83.14	133.29	114.42	80.01	80.2	67.95	50.68	77.05	74.28	111.94	52.77	60.13	64.05	68.5	50.27
bta-miR-15a	exact	TAGCAGCACATAATGGTTTGT	580.332	268.04	393.93	463.61	426.86	797.25	769.63	735.53	658.79	455.76	653.17	601.11	497.79	691.16	529.27	753.41	386.64	877.57	490.49	512.28	688	680.71	496.88	418.72	681.38
bta-miR-15a	lv3p_lv3pT_lv3p_-1	TAGCAGCACATAATGGTTTG	964.972	484.33	900.93	783.89	790.63	1378.42	1348.09	1391.94	1135.81	654.48	945.69	1204.78	776.47	815.95	958.58	1101.9	655.41	1052.42	802.95	1006.13	882.04	1065.41	1043.6	820.81	1158.66
bta-miR-15b	lv3p_lv3pT_lv3p_-1	TAGCAGCACATCATGGTTTAC	113.445	56.6	96.53	86.05	111.93	150.14	109.38	144.67	125.48	114.31	134.31	137.14	90.91	122.46	92.77	159.54	86.74	164.85	112.77	76.38	135.83	120.26	95.06	82.4	116.17
bta-miR-16a	exact	TAGCAGCACGTAAATATTGGTG	843.405	374.77	569.25	303.75	909.11	1008.8	1101.74	989.29	949.74	826.21	950.37	1116.13	641.67	1097.73	641.38	776.06	833.64	1145.4	769.57	742.75	1195.06	617.8	708.04	922.82	1050.63
bta-miR-16b	exact	TAGCAGCACGTAAATATTGGC	80.5825	42.85	82.7	49.3	102.86	75.73	79.05	50.1	77.2	99.54	100.41	121.97	72.1	99.84	47.28	68.15	76.49	107.06	73.38	82.97	149.28	40.86	71.06	83.15	80.65
bta-miR-16b	mlv3p_mlv3p_1	TAGCAGCACGTAAATATTGGCG	5327.02	1776.41	3527.34	2752.59	4833.68	5917.19	8150.45	5532.17	5628	4046.62	5984.27	6902.49	3723.08	6250.74	4365.39	5515.07	5796.94	6979.46	4914.26	4404.23	8317.39	4558.37	5032.52	6685.86	6253.91
bta-miR-16b	mlv3p_mlv3p_2	TAGCAGCACGTAAATATTGGCGT	283.328	88.13	172.31	155.3	192.01	386.38	493.2	334.52	329.09	210.56	301.4	316.36	167.39	301.38	236.8	387.04	253.39	356.73	225.55	177.35	429.44	281.39	276.5	339.79	387.86
bta-miR-17-5p	lv3p_lv3pT_lv3p_-1	CAAAGTGCTTACAGTGCAGGTAG	171.283	110.37	123.29	83.49	291.97	174.44	150.15	168.55	146.09	234.08	203.25	225.79	200.62	310.94	132.67	124.77	149.76	213	186.15	157.59	152.68	135.59	128.1	159.84	147.61
bta-miR-181a	exact	AACATTCAACGCTGTCGGTGAGTT	364.714	508.18	148.85	170.11	777.31	265.81	154.62	523.44	463.8	1122.82	646.23	157.01	419.42	1084.2	150.42	202.06	85.41	358.59	254.42	137.84	74.21	236.81	128.65	88.61	594.31
bta-miR-181a	lv3p_lv3pT_lv3p_-1	AACATTCAACGCTGTCGGTGAGT	2526.33	3290.84	1682.18	1252.06	4497.71	1983.32	1275.5	3356.48	2351.59	6999.78	3864.46	1337.86	2804.3	6268.47	1449.74	1487.94	731.14	3771.82	2448.56	1202.79	852.93	1958.56	1513.73	932	3318.11
bta-miR-181a	lv3p_lv3pT_lv3p_-2	AACATTCAACGCTGTCGGTGAG	815.084	1015.15	671.79	401.78	1382.1	655.96	396.75	845.09	649.87	2001.16	1261.14	563.51	970.19	1616.28	491.76	475.25	318.31	1348.4	1027	628.17	407.66	568.11	565.18	392.41	909
bta-miR-181a	lv3p_lv3pT_lv3p_-3	AACATTCAACGCTGTCGGTGA	3028.13	2504.92	2826.08	2950.06	2860.3	3252.47	2570.89	4768.55	3350.84	2895.55	3395.32	2784.45	3496.76	3640.76	2956.55	2598.39	2057.9	3361.74	3560.36	2757.64	2409	3228.75	3380.18	1971.73	3096.04
bta-miR-181a	lv3p_lv3pT_lv3p_-4	AACATTCAACGCTGTCGGTG	589.852	499.69	633	692.71	555.19	734.7	601.83	961.2	821.49	458.31	505.46	629.09	636.03	470.96	630.01	543.4	417.58	537.51	527.78	644.85	324.25	580.65	706.93	472.83	570.99
bta-miR-181a	lv3p_lv3pT_lv3p_-5	AACATTCAACGCTGTCGGT	811.218	595.5	843.49	714.08	710.54	1041.96	875.77	1376.49	1264.68	576.81	631.7	871.54	975.52	703.29	948.21	714.07	550.82	686.42	674.24	896.83	461.78	810.26	1096.76	606.86	841.61
bta-miR-181a	lv3p_lv3pT_lv3p_-6	AACATTCAACGCTGTCGG	953.189	540.52	868.75	945.17	856.24	1271.04	1097.02	1388.66	1115.82	711.17	751.65	1070.63	1219.71	857.01	1489.05	772.28	628.08	889.06	787.62	999.98	578.72	1078.42	1191.45	632.92	1135.56
bta-miR-181a	lv3p_lv3pT_lv3p_-8	AACATTCAACGCTGTC	83.635	50.13	99.23	143.9	69.66	96.45	70.85	106.28	99.34	51.96	61.67	132.65	99.37	83.97	97.95	73.91	43.66	94.09	60.15	137.4	48.51	79.4	96.35	44.68	65.68
bta-miR-181a	nta_A_nta_A_1	AACATTCAACGCTGTCGGTGAGA	98.9513	119.26	74.28	43.6	153.03	81.76	54.19	107.92	83.66	219.68	138.19	69	140.75	178.21	66.83	75.3	45.55	156.33	117.29	75.5	38.3	85.9	79.55	51.38	119.37
bta-miR-181a	nta_G_nta_G_1	AACATTCAACGCTGTCGGTGG	378.275	713.15	295.3	121.39	685.84	302.74	319.93	761.05	363.84	173.74	179.19	671.17	250.15	113.13	356.1	370.35	452.5	209.3	124.8	754.6	113.53	330.14	563.15	493.68	359.84
bta-miR-181a	nta_T_nta_T_1	AACATTCAACGCTGTCGGTGT	203.965	200.93	215.61	190.91	227.13	204.96	126.53	281.62	204.83	204	267.34	208.7	242.31	268.25	153.01	145.24	121.67	273.01	288.4	192.71	148.08	235.42	187.53	100.52	206.45
bta-miR-181b	exact	AACATTCATTGCTGTCGGTGGGTT	130.678	125.73	110.36	66.11	221.34	95.51	57.18	171.12	195.3	349.3	178.23	104.67	216.61	254.72	72.82	80.27	50.49	144.1	112.17	68.48	61.96	84.97	103.18	51.63	160.02
bta-miR-181b	lv3p_lv3pT_lv3p_-1	AACATTCATTGCTGTCGGTGGGT	181.319	166.16	168.1	91.18	322.46	127.54	96.7	237.61	230.98	476.73	226.33	146.97	270.84	361.32	111.92	117.82	81.24	215.23	179.54	92.18	79.32	116.08	146.37	80.67	208.37
bta-miR-181b	lv3p_lv3pT_lv3p_-2	AACATTCATTGCTGTCGGTGGG	69.9238	59.43	60.44	27.92	128.72	54.25	47.98	76.55	60.9	122.69	93.15	61.09	77.43	120.6	70.02	52.65	46.69	85.94	67.36	78.14	39.32	50.84	72.17	46.66	77.23
bta-miR-181b	lv3p_lv3pT_lv3p_-4	AACATTCATTGCTGTCGGTG	41.7479	34.36	47.51	33.62	41.68	51.05	42.51	62.27	46.75	32.09	31.16	56.18	57.99	39.42	53.66	36.76	31.13	28.89	28.27	52.68	25.7	39	45.22	36.98	47.07
bta-miR-181b	lv3p_lv3pT_lv3p_-6	AACATTCATTGCTGTCGG	277.663	166.97	242.37	309.74	278.27	340.22	292.34	413.88	260.81	213.3	243.28	346.48	373.97	240.73	420.14	228.69	179.94	278.57	220.14	345.03	157.11	301.35	342.02	170.76	297.8
bta-miR-181c	lv3p_lv3pT_lv3p_-1	AACATTCAACCTGTCGGTGAGTT	78.2592	69.54	63.45	43.03	148.21	60.47	30.33	111.66	86.12	150.95	111.23	66.65	148.27	170.28	40.9	39.74	27.14	101.87	76.39	47.85	32.34	74.99	57.03	30.78	89
bta-miR-186	exact	CAAAGAATTCTCCTTTTGGGCT	4292.02	4341.97	5028.49	5203.14	6311.31	3902.22	3228.66	4197.82	2298.99	5825.74	5278.48	5445.01	2875.15	6377.87	3647.2	3341.66	3408.58	2533.07	5605.04	4513.1	4615.8	3778.98	3878.73	3470.63	3900.86
bta-miR-186	exactNucVar	CAAAGCATTCTCCTTTTGGGCT	241.908	106.73	315.14	382.11	150.52	282.01	209.56	314.63	112.26	389.59	371.14	133.29	189.65	443.9	227.43	224.91	89.59	168.92	373.51	130.81	331.57	261.19	275.58	96.05	225.7
bta-miR-186	lv3p_lv3pE_lv3p_1	CAAAGAATTCTCCTTTTGGGCTT	3440	3190.17	2939.15	2668.25	5941.76	3615.12	2419.5	4302.46	1803.83	5955.18	4730.56	4034.94	2423.75	6167.7	3172	2577.13	2303.9	1689.21	3903.2	3161.06	2560.49	3636.9	3486.68	2277.52	3599.43
bta-miR-186	lv3p_lv3pE_lv3p_1	CAAAGCATTCTCCTTTTGGGCTT	190.305	78.43	172.61	186.64	152.26	256.77	161.83	321.65	98.11	344.37	352.41	101.68	142.63	418.24	200.3	171.07	67.19	112.24	247.8	86.92	179.4	241.22	219.46	63.04	191.04
bta-miR-186	lv3p_lv3pE_lv3p_2	CAAAGAATTCTCCTTTTGGGCTTT	211.825	162.52	176.22	163.56	359.71	217.96	144.43	267.81	121.79	384.12	303.82	251.85	161.12	393.28	175.96	173.25	147.67	130.02	209.31	174.27	188.76	227.99	177.2	145.7	225.49
bta-miR-186	lv3p_lv3pT_lv3p_-1	CAAAGAATTCTCCTTTTGGGC	573.105	577.72	854.62	938.9	768.82	505.63	429.81	546.38	298.02	617.1	632.18	839.07	384.31	684.16	484.18	462.14	459.53	355.99	728.67	664.17	640.34	466.42	474.74	510.55	431.08
bta-miR-186	lv3p_lv3pT_lv3p_-7	CAAAGAATTCTCCTT	86.1125	50.13	146.75	158.43	71.98	92.5	55.93	130.16	39.67	68.55	94.44	162.13	85.58	108.93	79.8	66.76	42.14	52.97	92.93	151.89	57.87	87.76	67.56	49.64	52.2
bta-miR-186	mv	AAAGAATTCTCCTTTTGGGCTT	66.4604	62.66	54.73	58.41	111.15	82.7	50.71	91.3	35.98	91.7	84.11	88.22	39.81	101.47	59.05	50.07	44.42	39.64	74.88	67.16	54.81	77.08	62.39	43.93	68.67
bta-miR-191	exact	CAACGGAATCCCAAAAGCAGCTG	24434.9	19627.4	21406.4	10959.1	47809.2	21339.9	14802.6	20544.1	22280.4	38100.3	37081.1	27242.8	29600.7	41563	19336.2	12091.5	20604.1	24401.2	31681.5	21444.8	20781.8	21102.6	23875.2	19715.8	19045.4
bta-miR-191	lv3p_lv3pE_lv3p_1	CAACGGAATCCCAAAAGCAGCTGT	3385.54	2816.21	2470.34	1739.32	5768.08	3198.22	2515.46	2723.25	3178.61	4950.68	4663.24	3990.3	4126.52	5562.15	2655.11	2029.36	3165.82	3754.78	3650.58	2905.57	3504.32	3096.18	2831.24	3105.03	2852.59
bta-miR-191	lv3p_lv3pT_lv3p_-1	CAACGGAATCCCAAAAGCAGCT	215.235	225.99	225.53	135.64	343.69	154.48	94.21	127.82	174.08	663.41	448.79	193.11	299.36	524.14	117.7	98.35	120.34	234.86	275.17	133.01	178.72	99.6	79.55	110.7	107.39
bta-miR-191	lv3p_lv3pT_lv3p_-2	CAACGGAATCCCAAAAGCAGC	121.917	95.41	92.02	68.67	193.56	107.19	80.29	96.68	92.88	215.12	173.06	168.97	139.81	212.74	94.16	61.39	118.06	144.1	163	127.74	116.42	86.83	90.26	122.61	65.04
bta-miR-191	lv3p_lv3pT_lv3p_-3	CAACGGAATCCCAAAAGCAG	117.443	99.86	118.48	91.47	142.8	122.83	92.23	93.64	117.79	118.68	136.9	168.75	136.05	130.39	85.78	91.2	111.23	141.88	141.64	138.72	129.36	96.12	97.83	113.18	101.83
bta-miR-191	lv3p_lv3pT_lv3p_-6	CAACGGAATCCCAAAAG	112.946	76.41	153.06	166.12	138.36	128.1	63.89	136.01	117.18	81.49	127.7	186.27	159.87	115	93.76	71.33	77.06	137.06	85.71	179.54	77.45	95.65	76.97	90.35	76.37
bta-miR-191	lv5p_lv5pT_lv5p_-1	AACGGAATCCCAAAAGCAGCTG	544.965	387.7	516.02	316.01	1021.04	518.81	355.98	485.98	478.56	712.27	847.06	591.28	641.36	848.84	442.09	311.54	459.72	581.22	669.13	513.6	458.21	504.96	521.8	452.72	443.27
bta-miR-191	mv	AACGGAATCCCAAAAGCAGCTGT	158.565	121.28	117.58	99.73	264.57	147.69	120.57	126.88	139.94	221.68	217.29	179.65	196.55	238.16	144.24	94.37	152.04	178.92	183.75	148.37	168	136.28	140.65	136.02	131.36
bta-miR-191	nta_A_nta_A_1	CAACGGAATCCCAAAAGCAGCTGA	179.46	133.41	114.57	111.41	259.55	160.88	128.77	128.99	192.22	217.49	272.18	216.6	230.4	317	140.05	124.77	167.41	218.93	229.76	137.4	227.74	159.03	137.7	169.52	111.25
bta-mir-191-3p_novel	lv5p_lv5pT_lv5p_-1	CTGCGCTTGGATTTCGTTCCC	284.597	225.59	282.07	170.4	522.77	263.74	147.91	220.75	315.86	418.21	447.5	346.05	457.98	427.34	239.4	130.34	205.75	284.5	379.82	234.41	150.81	279.53	269.11	205.76	204.73
bta-mir-191-3p_novel	mv	CTGCGCTTGGATTTCGTTCC	47.6271	33.56	55.63	43.31	69.28	50.11	26.35	42.84	36.6	61.98	78.62	58.1	82.44	79.31	35.51	28.01	30.18	40.75	60.45	47.41	29.28	45.5	36.73	39.22	31.88
bta-mir-191-3p_novel	mv	CTGCGCTTGGATTTCGTTCCCT	48.8442	38.41	44.51	31.63	75.84	45.78	30.08	45.88	65.2	72.01	58.92	49.34	84.32	82.34	36.71	25.63	36.06	40.38	58.64	43.9	30.81	53.4	43.01	34.75	44.71
bta-miR-192	lv3p_lv3pT_lv3p_-1	CTGACCTATGAATTGACAGCCA	869.634	2117.62	1437.7	514.9	772.49	1046.86	433.54	756.83	343.54	976.43	1099.38	745.08	1039.15	1023.32	1121.77	703.14	920.19	461.57	677.85	1405.16	502.12	693.48	833.37	557.71	688.01
bta-miR-192	lv3p_lv3pT_lv3p_-2	CTGACCTATGAATTGACAGCC	15914.6	20410.5	26772	12920.1	16848.6	16583.6	8598.15	13913.5	7536.39	14376.2	21487.6	15296	22041	17691.8	21534.7	12842.5	14045.6	11654.4	13131.8	27922.3	11759.8	13632.9	17351.8	11795.6	11803.8
bta-miR-192	lv3p_lv3pT_lv3p_-3	CTGACCTATGAATTGACAGC	4175.1	2872.81	6240.95	4673.71	4054.25	4557.04	2765.79	4108.63	2266.39	3581.2	5712.09	5088.7	6358.11	4984.12	5413.15	3918.64	3077.75	3509.55	2961.3	6994.62	2498.19	4247.96	3848.27	3433.15	3035.93
bta-miR-192	lv3p_lv3pT_lv3p_-4	CTGACCTATGAATTGACAG	809.188	403.88	1102.41	1034.64	928.99	893.51	559.82	754.26	472.1	643.9	963.13	1216.1	1199.96	830.18	1028.41	754.2	620.67	747.55	526.88	1510.51	469.61	790.06	733.33	724.26	512.16
bta-miR-192	lv3p_lv3pT_lv3p_-5	CTGACCTATGAATTGACA	180.218	104.71	282.67	238.5	214.98	196.3	109.13	129.92	98.42	129.25	223.91	302.69	270.84	182.64	181.94	158.15	134.19	144.47	102.85	387.61	140.42	146.27	155.05	189.13	101.19
bta-miR-192	lv3p_lv3pT_lv3p_-6	CTGACCTATGAATTGAC	85.8496	50.94	142.24	162.71	101.31	81.57	49.47	68.82	40.6	65.08	104.13	139.06	131.03	83.27	92.17	82.45	56.37	70.38	50.52	161.98	68.94	53.17	75.12	79.43	49.63
bta-miR-192	lv5p_lv5pT_lv5p_-1	TGACCTATGAATTGACAGCCAG	1825.25	3500.26	2946.97	1417.9	1770.95	2068.66	998.58	1463.81	731.37	1840	2396.36	1690.32	2339.74	2062.51	2526.23	1394.96	1848.92	1212.08	1597.19	2836.66	1222.46	1531.37	1756.26	1386.96	1265.42
bta-miR-192	mlv3p_mlv3p_1	CTGACCTATGAATTGACAGCCAGT	99.8388	262.38	166.89	88.9	103.24	80.44	49.72	77.25	36.6	91.52	128.34	92.71	144.82	115	108.53	72.92	98.51	41.49	79.99	190.52	64.34	85.9	79.37	87.12	49.63
bta-miR-192	mv	TGACCTATGAATTGACAGC	1402.19	756.41	2504.02	1526.18	1346.59	1416.28	889.2	1222.45	664.32	1206.13	2265.92	1908.42	2030.35	1685.79	1611.14	1245.95	1120.44	1224.3	1110.3	2403.39	1097.18	1099.54	1200.31	1287.43	830.49
bta-miR-192	mv	TGACCTATGAATTGACAGCC	4252.35	2715.55	6202.16	3902.93	4851.44	4580.03	2545.04	3777.62	2415.25	3081.68	6126.5	4930.63	6300.43	4163.74	5611.85	3857.84	3534.23	3293.21	2883.72	8070.99	3293.42	3880.21	4947.99	3964.06	3125.78
bta-miR-192	mv	TGACCTATGAATTGACAGCCA	2651.93	2935.88	4104.1	2452.26	2685.27	2901.14	1524.34	2248.97	1173.64	2338.97	3574.19	2843.84	3938.12	3159.54	3713.24	2212.54	2403.74	2020.38	2108.13	4507.83	1770.54	2328.4	2749.48	2226.88	1724.94
bta-miR-192	mv	TGACCTATGAATTGACAGCCAGT	1385.49	3765.87	2467.63	1035.5	1241.03	1333.77	708.97	950.43	505.93	1428.72	1941.91	1219.95	1510.3	1602.05	1372.94	1030.97	1574.46	879.79	1175.86	2256.77	1129.52	1007.14	1117.25	1085.89	909.22
bta-miR-192	nta_A_nta_A_1	TGACCTATGAATTGACAGCCAGA	208.1	580.14	389.72	146.18	163.26	220.41	112.11	155.21	70.12	220.22	261.2	183.28	249.52	242.13	209.27	154.97	216.76	140.03	182.54	312.99	148.59	164.84	153.57	172.5	144.83
bta-miR-192	nta_T_nta_T_1	CTGACCTATGAATTGACAGCCAT	361.881	1644.21	683.52	147.03	214.4	424.43	180.97	262.66	100.26	456.13	503.2	191.4	307.2	381.15	379.84	261.67	409.61	147.06	345.84	464.44	190.81	294.16	268.93	161.58	264.64
bta-miR-192	nta_T_nta_T_1	CTGACCTATGAATTGACAGCCT	780.921	2094.17	1419.36	456.49	647.05	823.81	407.19	660.62	265.42	861.21	1183.97	516.52	793.71	893.16	991.1	599.83	813.52	404.15	769.87	1088.22	579.74	629.4	795.9	455.95	591.74
bta-miR-192	nta_T_nta_T_1	TGACCTATGAATTGACAGCCAT	331.197	878.5	587.89	217.7	241.61	363.58	193.15	272.72	108.57	352.03	514.5	249.5	378.67	378.12	413.96	262.46	345.26	192.26	288.1	479.8	190.47	284.64	303.26	216.43	235.54
bta-miR-192	nta_T_nta_T_1	TGACCTATGAATTGACAGCCT	84.1829	98.24	127.5	66.11	86.45	81.57	49.22	69.29	34.14	76.57	154.01	76.69	117.55	87.71	98.75	73.31	74.03	68.16	75.18	107.99	74.55	75.22	98.75	76.45	72.95
bta-miR-192	mv	TGACCTATGAATTGACAG	698.41	329.08	1189.02	767.08	781.18	716.24	447.96	627.84	347.54	575	1083.88	1174.02	817.52	708.18	776.04	585.32	576.64	606.04	544.32	1364.34	561.7	522.38	620.92	671.64	367.96
bta-miR-193b	lv3p_lv3pT_lv3p_-2	AACTGGCCCACAAAGTCCCGCT	49.0392	108.35	67.96	49.3	31.46	53.31	45.99	35.82	35.98	75.66	58.12	37.81	42.63	49.68	41.69	40.93	67.19	47.42	38.79	49.17	37.28	29.25	52.79	27.3	53.06
bta-miR-194	lv3p_lv3pT_lv3p_-1	TGTAACAGCAACTCCATGTGG	77.8379	86.92	169.6	86.91	46.31	83.64	56.43	74.44	62.13	106.28	108	49.56	139.18	91.44	82.59	71.13	37.39	68.53	89.32	66.72	55.15	69.42	63.49	34	69.53
bta-miR-199a-3p	lv3p_lv3pT_lv3p_-2	ACAGTAGTCTGCACATTGGT	134.551	154.43	206.29	304.61	129.49	166.53	145.67	191.96	190.38	102.82	90.89	180.5	113.48	107.3	109.12	121	77.06	101.87	83.3	137.4	92.6	99.6	98.56	118.89	105.47
bta-miR-199a-3p	lv3p_lv3pT_lv3p_-1	ACAGTAGTCTGCACATTGGTT	1147.46	1369.7	1189.61	1638.73	798.54	1417.03	1433.36	1840.7	1443.06	968.59	799.92	1083.02	1022.54	819.22	1069.7	1623.25	756.2	1039.82	817.99	1094.36	1024.84	1060.77	1069.45	813.61	1345
bta-miR-199a-3p	exact	ACAGTAGTCTGCACATTGGTTA	77.7333	127.35	46.91	66.68	48.44	67.25	99.68	127.11	67.66	96.8	45.52	63.02	59.56	46.89	75.41	165.9	59.6	73.35	55.03	76.82	94.47	68.02	70.69	44.92	118.52
bta-miR-199a-3p	mv	CAGTAGTCTGCACATTGGT	140.745	112.39	236.66	254.74	125.05	194.6	118.82	270.85	237.13	104.46	103.32	160	152.03	111.97	114.51	106.89	65.86	125.95	117.59	127.74	74.04	114.92	135.11	100.52	112.74
bta-miR-199a-3p	mv	CAGTAGTCTGCACATTGGTT	201.177	192.84	337.4	299.76	175.8	286.35	195.14	355.36	303.25	171.37	149.65	199.51	219.74	160.02	165.58	170.87	104.77	174.48	191.27	184.81	121.19	167.62	182.73	146.94	171.79
bta-miR-199a-3p	mv	TACAGTAGTCTGCACATTGGTT	140.485	97.43	109.76	194.9	75.26	134.7	171.77	150.99	184.23	165.17	123.18	120.91	125.39	87.94	120.9	257.89	109.9	127.8	127.21	114.57	207.49	138.37	142.31	107.72	175.85
bta-miR-19a	exact	TGTGCAAATCTATGCAAAACTGA	84.1771	50.53	76.68	51.86	125.43	95.51	70.85	102.3	74.43	125.97	129.63	34.18	99.06	163.28	71.22	67.95	58.84	87.42	80.6	71.11	71.15	83.12	77.52	69.25	82.36
bta-miR-19a	lv3p_lv3pT_lv3p_-1	TGTGCAAATCTATGCAAAACTG	54.3879	25.07	50.82	47.59	63.3	58.02	59.41	69.76	47.98	69.82	82.49	30.33	51.41	80.71	49.08	57.02	31.89	74.83	64.66	44.34	43.23	59.2	59.8	29.78	54.77
bta-miR-19b	lv3p_lv3pT_lv3p_-1	TGTGCAAATCCATGCAAAACTG	312.891	213.46	283.27	237.08	352.18	371.31	317.94	471.47	279.57	363.15	404.72	172.39	314.72	441.1	337.95	335.18	180.13	316.73	329	276.12	238.3	371.93	360.67	219.91	321.11
bta-miR-19b	exact	TGTGCAAATCCATGCAAAACTGA	162.195	120.48	130.81	85.2	248.36	194.98	130.26	178.85	155.01	213.48	224.23	74.98	195.29	305.81	155.81	133.32	115.78	160.03	167.51	154.08	124.08	170.41	138.25	137.26	178.42
bta-miR-205	exact	TCCTTCATTCCACCGGAGTCTG	132.07	102.69	175.92	173.82	103.44	134.13	106.4	292.15	288.18	147.85	72.48	100.18	206.26	86.54	109.12	122.19	57.89	100.02	98.64	53.12	54.64	131.41	133.45	99.03	220.14
bta-miR-205	lv3p_lv3pT_lv3p_-1	TCCTTCATTCCACCGGAGTCT	74.2279	61.05	105.55	76.08	73.91	80.63	48.97	110.03	134.1	65.81	61.67	93.99	107.52	61.81	59.25	49.27	47.83	101.87	51.73	71.55	40.34	62.45	66.08	82.16	67.82
bta-miR-205	lv3p_lv3pT_lv3p_-2	TCCTTCATTCCACCGGAGTC	176.313	115.62	260.11	258.16	156.31	208.17	135.98	272.49	298.02	160.79	153.2	258.05	251.4	132.73	133.46	137.49	92.06	198.56	159.09	159.35	103.32	148.35	157.81	137.01	143.98
bta-miR-205	lv3p_lv3pT_lv3p_-4	TCCTTCATTCCACCGGAG	98.3633	61.05	136.22	141.05	85.3	112.09	69.6	152.16	130.4	86.05	80.4	154.02	163.63	80.71	77.8	72.72	59.98	92.24	99.54	111.06	50.21	99.37	82.32	77.44	85.36
bta-miR-20a	exact	TAAAGTGCTTATAGTGCAGGTAG	87.2004	46.09	79.99	31.06	122.15	100.6	74.08	114.47	74.12	119.05	119.62	104.67	86.2	159.32	64.04	61.19	60.36	107.43	92.02	95.26	71.66	73.36	69.03	64.78	102.26
bta-miR-21-3p	mv	CAACAGCAGTCGATGGGC	75.4338	50.13	125.4	128.51	80.09	87.98	50.21	95.51	136.56	53.42	84.75	85.45	96.86	68.58	61.05	59.01	48.02	55.2	55.64	103.16	52.94	61.52	58.7	48.4	63.32
bta-miR-21-3p	mv	CAACAGCAGTCGATGGGCTGT	243.373	133.82	272.14	188.07	426.86	189.52	102.67	219.82	187.3	335.26	374.37	252.49	464.56	469.79	202.09	100.73	126.03	304.87	377.72	260.31	183.66	197.11	193.62	155.13	123.01
bta-miR-215	exact	ATGACCTATGAATTGACAGACA	1501.66	479.88	1128.57	1409.35	2674.47	1954.69	1107.71	774.63	57.21	875.25	2433.16	2645.18	308.14	1285.74	2770.22	2064.52	1719.67	112.61	621.31	3256.75	1716.75	1551.34	1834.15	2719.82	538.68
bta-miR-215	lv3p_lv3pT_lv3p_-1	ATGACCTATGAATTGACAGAC	4205.67	1612.27	3005.3	4950.11	6992.13	5923.78	3413.36	2335.58	244.82	2125.49	7038.13	7197.71	783.05	2655.69	7402.74	6303.84	4293.85	368.22	1901.83	8495.92	4787.54	4780.32	5919.61	6556.3	1848.38
bta-miR-215	lv3p_lv3pT_lv3p_-2	ATGACCTATGAATTGACAGA	3340.15	1360.81	2652.87	4254.84	5846.43	4048.59	2479.41	1630.95	214.37	1651.5	5281.54	7401.92	610.01	2332.16	4608.58	4750.13	3235.29	330.43	1562	7776	3581.59	3951.25	3696.73	5513.84	1392.28
bta-miR-21-5p	exact	TAGCTTATCAGACTGATGTTGACT	325.87	474.62	154.87	177.81	925.52	259.78	191.41	385.56	263.58	777.53	507.88	159.78	382.43	814.79	208.87	195.11	85.41	323.39	357.87	182.17	113.53	277.44	143.05	142.72	315.77
bta-miR-21-5p	lv3p_lv3pT_lv3p_-1	TAGCTTATCAGACTGATGTTGAC	874.209	1200.31	178.92	323.99	2473.19	712.29	409.92	1324.99	1050.62	3012.77	1629.54	288.59	849.82	2695.58	302.84	541.21	145.39	623.82	578.61	249.34	97.02	465.26	193.99	212.71	1420.3
bta-miR-21-5p	lv3p_lv3pT_lv3p_-2	TAGCTTATCAGACTGATGTTGA	6620.98	3617.5	7214.35	3727.68	9952.01	6912.8	4205.36	7404.48	5361.35	8678.27	9420.12	8229.03	9260.84	11805	5785.21	4921.4	4239.18	6745.71	9037.89	7399.8	4199.12	5501.89	6137.78	4329.66	4817.14
bta-miR-21-5p	lv3p_lv3pT_lv3p_-2	TAGCTTATCCGACTGATGTTGA	90.6029	32.75	92.62	47.3	85.87	129.04	58.42	138.12	65.2	104.1	154.66	68.36	118.18	222.07	88.18	79.47	31.7	114.47	112.77	63.21	79.32	86.13	100.6	34.75	67.18
bta-miR-21-5p	lv3p_lv3pT_lv3p_-3	TAGCTTATCAGACTGATGTTG	1616.59	880.52	2319.98	1572.63	1588.78	2147.59	1239.21	2374.68	1872.1	1335.02	1638.25	2225.85	1851.04	1433.63	1548.89	1743.85	934.43	1539.92	1904.23	2020.6	953.53	1563.64	1690.18	1015.65	1404.04
bta-miR-21-5p	lv3p_lv3pT_lv3p_-4	TAGCTTATCAGACTGATGTT	431.46	248.63	645.93	594.4	414.9	556.68	289.85	637.45	556.37	343.28	409.24	576.54	517.54	355.49	423.13	468.1	226.44	408.6	430.65	552.67	247.15	404.67	433.02	282.7	331.6
bta-miR-21-5p	lv3p_lv3pT_lv3p_-5	TAGCTTATCAGACTGATGT	621.553	435.01	849.51	1144.92	612.51	870.53	502.15	1036.58	864.85	406.36	605.87	770.72	626.94	620.25	562.58	578.57	319.45	456.38	448.39	744.06	287.49	646.82	520.51	442.05	564.78
bta-miR-21-5p	lv3p_lv3pT_lv3p_-6	TAGCTTATCAGACTGATG	78.5821	39.22	116.07	175.24	75.26	106.81	55.93	132.97	126.71	55.06	71.84	87.8	95.61	76.04	74.81	79.08	33.98	58.16	45.71	107.11	36.6	65.7	57.77	50.88	61.61
bta-miR-21-5p	lv3p_lv3pT_lv3p_-8	TAGCTTATCAGACTGA	87.6629	48.11	140.43	223.4	74.49	100.6	56.43	139.52	133.48	58.7	87.01	91.85	116.92	98.44	82.99	67.55	30.18	82.61	73.38	113.26	44.08	87.76	60.91	45.17	46.64
bta-miR-221	exact	AGCTACATTGTCTGCTGGGTTT	473.519	266.02	393.63	299.19	658.63	477.75	239.14	544.98	550.22	930.12	913.41	399.46	753.27	1146.02	285.68	255.51	235.55	666.79	419.22	382.79	241.02	351.97	369.53	181.93	402.62
bta-miR-221	lv3p_lv3pE_lv3p_1	AGCTACATTGTCTGCTGGGTTTC	299.091	203.35	218.02	109.7	545.55	288.79	131.5	279.04	367.22	616.37	650.75	293.5	509.39	627.71	181.34	142.85	170.64	404.89	257.73	233.53	144.34	209.88	249.18	133.04	209.87
bta-miR-221	lv3p_lv3pT_lv3p_-1	AGCTACATTGTCTGCTGGGTT	614.132	375.98	726.22	669.91	672.33	759.76	482.76	872.95	872.23	733.05	792.33	571.2	880.54	1039.88	479.79	386.24	315.65	690.5	557.86	543.89	319.49	557.43	519.22	356.67	563.29
bta-miR-221	lv3p_lv3pT_lv3p_-2	AGCTACATTGTCTGCTGGGT	548.573	299.17	705.77	889.32	537.83	676.49	405.2	811.85	823.95	471.62	641.39	571.63	817.22	540.47	473.21	461.54	269.91	587.52	479.07	594.37	326.64	506.59	477.5	362.13	435.35
bta-miR-221	lv3p_lv3pT_lv3p_-3	AGCTACATTGTCTGCTGGG	92.1379	71.15	112.47	164.13	105.17	131.49	66.62	122.67	120.26	72.19	96.38	125.82	120.06	66.48	87.18	80.67	49.73	84.46	74.28	100.53	56.51	93.1	77.52	68.26	64.18
bta-miR-221	nta_T_nta_T_1	AGCTACATTGTCTGCTGGGTTTCT	275.105	219.12	250.79	97.45	426.09	293.5	170.53	258.91	294.95	566.42	479.14	255.05	423.5	588.29	196.7	142.85	183.17	347.84	248.1	162.42	129.53	238.44	238.84	156.62	234.26
bta-miR-222	lv3p_lv3pE_lv3p_1	AGCTACATCTGGCTACTGGGTC	58.8587	54.98	69.46	51.01	78.16	57.83	33.31	50.33	48.9	94.43	74.1	82.45	98.74	99.14	39.9	32.19	54.85	88.91	64.06	56.63	32.34	29.02	39.87	53.12	28.88
bta-miR-222	lv3p_lv3pE_lv3p_2	AGCTACATCTGGCTACTGGGTCT	163.356	175.86	165.39	104.58	256.85	137.33	101.67	117.28	174.39	297.89	209.38	227.93	268.96	226.73	109.72	97.95	145.01	232.27	166.61	109.74	104.68	127.46	121.64	138.75	102.47
bta-miR-222	lv3p_lv3pE_lv3p_3	AGCTACATCTGGCTACTGGGTCTC	299.954	286.23	212	147.89	535.7	263.36	178.49	296.83	493.94	366.25	422.48	347.76	594.65	389.55	197.9	190.74	247.51	425.64	206.9	194.03	150.3	303.21	235.15	278.98	233.4
bta-miR-222	lv3p_lv3pE_lv3p_4	AGCTACATCTGGCTACTGGGTCTCT	82.7629	102.69	52.02	33.34	163.07	63.49	45.74	65.31	135.33	136.36	115.27	72.84	149.84	139.96	54.26	52.06	65.1	122.25	43.31	38.19	37.28	67.1	55.56	79.67	96.27
bta-miR-223	exact	TGTCAGTTTGTCAAATACCCCA	251.488	158.07	246.28	100.02	484.18	265.44	138.46	252.82	216.21	604.71	364.36	340.07	292.15	458.83	165.38	94.97	182.22	236.71	338.62	202.37	147.74	166.7	174.8	197.07	207.52
bta-miR-223	lv3p_lv3pE_lv3p_1	TGTCAGTTTGTCAAATACCCCAA	134.602	125.33	117.28	48.16	210.54	154.66	67.62	101.6	118.41	260.88	174.03	145.9	160.18	257.06	90.97	54.84	84.09	140.4	144.95	89.11	66.55	107.26	96.35	134.03	280.25
bta-miR-223	lv3p_lv3pT_lv3p_-1	TGTCAGTTTGTCAAATACCCC	316.217	253.48	297.7	212.57	558.48	344.75	187.19	299.41	284.18	568.24	478.98	435.56	388.39	571.73	260.54	161.53	206.89	279.31	319.08	246.26	192.68	268.39	264.5	250.93	258.43
bta-miR-223	lv3p_lv3pT_lv3p_-2	TGTCAGTTTGTCAAATACCC	122.38	120.88	106.15	187.5	193.75	126.97	88	164.1	94.11	140.74	140.45	184.99	140.43	183.58	110.52	80.27	83.14	103.35	97.14	100.96	86.64	91.94	105.95	115.91	89.64
bta-miR-223	lv3p_lv3pT_lv3p_-3	TGTCAGTTTGTCAAATACC	96.1183	118.86	67.36	175.53	145.31	88.16	87.5	140.93	85.81	54.14	75.87	169.82	86.83	92.61	87.18	94.97	68.14	60.75	48.42	104.91	93.96	58.04	81.03	151.4	69.31
bta-miR-223	nta_T_nta_T_1	TGTCAGTTTGTCAAATACCCCT	46.4421	34.77	41.5	26.5	69.47	51.43	34.31	55.01	50.13	85.68	61.99	50.41	52.66	76.74	39.3	35.96	31.32	35.19	43.31	37.31	35.4	39	49.84	42.94	34.44
bta-miR-22-3p	exact	AAGCTGCCAGTTGAAGAACTG	5842.52	5419.37	8355.25	6754.4	5179.11	6821.06	5728.46	7754.92	7444.74	5291.04	5370.17	5352.51	6937.4	4161.4	6811.63	5668.05	4945.84	4092.62	5399.94	5556.54	3418.87	5928.85	6549.2	5528.49	5750.74
bta-miR-22-3p	lv3p_lv3pE_lv3p_1	AAGCTGCCAGTTGAAGAACTGT	61584.4	69111.6	77289	54676	80929.1	62779.1	36500.6	67336.5	55726.1	87878.5	79433.8	64310	86789.2	86390.9	54694.7	41040.3	42510.3	58852.5	72306.1	62877.4	43373.1	51971.1	55103.2	35739.8	50406.3
bta-miR-22-3p	lv3p_lv3pT_lv3p_-1	AAGCTGCCAGTTGAAGAACT	3770.27	3079	6509.79	5967.37	3140.51	3804.63	3563.26	4280.69	4114.2	2630.3	3228.56	4363.48	3788.28	2170.28	4118.02	3565.58	3995.09	2963.89	3350.15	4407.75	2685.77	3203.44	3814.49	4806.22	2935.81
bta-miR-22-3p	lv3p_lv3pT_lv3p_-2	AAGCTGCCAGTTGAAGAAC	2178.42	1032.94	5368.29	3818.58	1118.3	1598.26	1126.85	1678	1398.47	2651.26	4901.04	2228.63	4063.82	2995.79	2183.49	1696.76	1184.78	2403.04	4230.39	1704.1	2286.96	964.65	312.68	1070.25	264.64
bta-miR-22-3p	lv3p_lv3pT_lv3p_-5	AAGCTGCCAGTTGAAG	321.012	179.1	431.82	404.06	274.41	329.3	227.21	326.56	242.66	235.9	347.73	485.33	425.69	307.21	307.42	309.95	250.55	321.17	382.83	563.2	181.45	396.08	249.92	258.38	266.35
bta-miR-22-3p	mv	AGCTGCCAGTTGAAGAACTGT	234.617	190.82	305.22	280.39	313.39	236.24	109.63	245.1	224.52	346.01	316.25	243.73	375.85	344.53	205.68	147.03	126.22	263.38	279.08	218.17	177.7	192.23	200.08	120.13	169.44
bta-miR-22-3p	nta_A_nta_A_1	AAGCTGCCAGTTGAAGAACTGA	49.9683	104.3	76.08	54.71	42.84	58.59	33.81	46.59	35.06	51.59	55.21	55.97	67.08	46.42	44.69	40.73	44.98	41.86	54.43	60.58	35.91	39	42.64	28.3	37.87
bta-miR-22-3p	nta_C_nta_C_1	AAGCTGCCAGTTGAAGAACTGC	51.8383	128.56	113.07	46.73	52.68	54.44	27.84	44.48	33.52	56.33	78.78	45.29	47.96	45.02	42.69	29.21	49.35	34.45	63.76	62.33	33.53	39	40.24	34	40.86
bta-miR-22-3p	nta_G_nta_G_1	AAGCTGCCAGTTGAAGAACTGG	96.1917	181.12	106.15	34.48	192.2	84.4	61.4	151.46	98.73	66.72	64.09	155.94	78.68	34.06	91.77	85.43	105.72	42.23	38.19	184.37	29.11	82.65	151.91	97.3	90.49
bta-miR-22-5p	lv3p_lv3pT_lv3p_-2	AGTTCTTCAGTGGCAAGCTT	84.7392	56.19	138.03	132.22	85.68	101.16	59.91	108.85	88.58	69.46	92.83	107.23	108.77	83.04	89.97	63.58	52.77	80.39	89.02	102.72	44.6	85.44	83.43	48.9	60.97
bta-miR-2284aa	exact	AAAAAAGTTTGTTTGGGTTTT	95.6787	35.58	101.94	53.29	108.84	131.49	80.29	143.74	83.96	137.28	136.41	90.14	106.58	191.98	85.19	66.56	55.42	88.91	108.26	67.16	58.04	111.44	95.98	45.92	111.89
bta-miR-2284aa	lv3p_lv3pE_lv3p_1	AAAAAAGTTTGTTTGGGTTTTT	311.496	154.03	298.61	125.38	439.99	406.16	187.93	410.61	302.64	556.94	463.64	297.99	450.14	623.51	281.49	181.4	162.67	298.2	310.66	244.51	172.76	338.27	299.75	169.77	298.86
bta-mir-2284w-3p_novel	exact	AAAACCTCAATGAACTCTTTGG	89.6521	28.3	57.14	119.39	37.44	50.11	98.94	198.28	155.62	50.32	46.98	52.34	142.94	124.56	109.92	127.16	26.76	155.58	58.94	39.95	122.55	45.04	142.31	27.8	133.28
bta-miR-2284x	exact	TGAAAAGTTCGTTCGGGTTTT	55.79	35.98	46.91	44.74	50.95	73.09	75.57	89.19	78.73	43.94	30.03	57.68	38.56	32.42	60.85	71.13	44.79	47.79	57.14	47.85	39.15	91.01	67.37	46.91	67.18
bta-miR-2284x	mlv3p_mlv3p_1	TGAAAAGTTCGTTCGGGTTTTT	565.675	427.73	518.73	437.11	627.95	649.74	492.45	765.73	759.36	585.75	520.79	577.4	605.94	526.01	621.63	587.91	433.14	511.21	616.8	460.48	386.55	729.47	628.86	428.15	677.31
bta-miR-2284x	mv	GAAAAGTTCGTTCGGGTTTTT	301.281	178.29	355.14	365.87	232.54	382.99	282.4	474.98	382.91	285.13	275.25	242.66	357.04	288.78	321.39	293.85	171.4	311.17	347.35	215.54	200.34	396.31	358.64	189.88	320.9
bta-miR-2284x	mv	GAAAAGTTCGTTCGGGTTTTTC	143.75	128.56	119.38	151.02	149.75	146.94	89.74	210.45	186.07	198.89	218.1	109.37	202.19	223.23	125.28	111.26	71.37	178.55	129.01	100.09	82.55	164.84	144.71	70.24	138.41
bta-miR-2284x	nta_T_nta_T_1	TGAAAAGTTCGTTCGGGTTTTTT	68.3129	41.24	49.32	53.86	65.81	90.99	66.62	97.15	98.73	79.67	59.41	68.36	60.81	55.52	77.8	82.26	50.3	55.94	64.06	50.04	40.85	111.67	85.83	54.11	79.16
bta-miR-23a	exact	ATCACATTGCCAGGGATTTCCA	150.888	175.86	112.77	53.29	255.12	166.16	92.47	142.33	198.99	326.69	179.03	157.22	204.07	272.22	96.56	87.22	96.8	146.69	118.49	122.91	60.94	128.39	117.39	125.09	184.62
bta-miR-23a	lv3p_lv3pT_lv3p_-1	ATCACATTGCCAGGGATTTCC	470.891	593.48	546.09	360.17	726.94	550.27	308.75	511.5	726.76	584.83	501.74	541.72	484	629.11	293.66	292.66	382.65	414.89	389.15	518.43	334.81	353.82	355.68	448.01	452.26
bta-miR-23a	lv3p_lv3pT_lv3p_-2	ATCACATTGCCAGGGATTTC	154.483	178.29	164.79	166.98	152.07	201.2	159.84	199.22	269.73	128.16	102.67	193.32	175.86	135.29	126.88	144.05	117.3	121.5	93.83	169.88	82.04	127	128.1	196.08	173.5
bta-miR-23a	lv3p_lv3pT_lv3p_-3	ATCACATTGCCAGGGATTT	132.868	130.99	181.33	165.84	144.73	148.64	125.54	161.99	188.53	131.62	99.12	180.29	179.62	109.17	101.94	102.72	89.21	139.66	131.12	147.5	64.34	103.55	112.41	134.53	114.45
bta-miR-23a	mv	AATCACATTGCCAGGGAT	61.1746	74.38	55.34	62.68	62.52	78	62.64	87.08	84.88	56.14	53.6	76.9	80.24	61.58	63.04	48.88	41.76	71.86	27.67	68.48	35.06	58.5	50.58	54.6	51.78
bta-miR-23a	lv3p_lv3pT_lv3p_-7	ATCACATTGCCAGGG	146.108	94.6	167.8	151.6	199.16	142.8	70.6	139.52	127.94	154.6	141.74	257.2	186.82	211.34	110.92	114.04	96.8	177.82	79.09	293.24	117.44	125.84	105.58	105.74	134.36
bta-miR-23a	lv3p_lv3pT_lv3p_-6	ATCACATTGCCAGGGA	331.724	237.72	381.9	248.48	562.72	341.74	179.98	373.62	381.38	402.9	368.72	477.22	431.34	595.28	207.48	230.48	213.72	394.14	152.17	509.22	221.96	224.74	225.18	259.12	340.16
bta-miR-23a	lv3p_lv3pT_lv3p_-5	ATCACATTGCCAGGGAT	3574.66	3429.1	4234.6	4039.98	4414.54	4056.7	3089.44	4800.38	5018.72	3025.16	3191.92	5185.26	5006.12	4084.9	2901.08	2542.76	2615.94	3770.34	1396.6	4754.98	1692.58	2879.8	2697.42	3616.32	3347.2
bta-miR-23a	lv3p_lv3pT_lv3p_-4	ATCACATTGCCAGGGATT	890.247	950.06	1056.7	1097.62	1177.94	1042.52	831.28	1144.26	1274.52	845.9	748.42	1285.52	1162.34	906.46	688.66	656.06	631.3	880.9	384.64	1111.48	409.86	676.54	644.54	931.76	826.64
bta-miR-23a	lv3p_lv3pT_lv3p_-5	ATCACCTTGCCAGGGAT	195.213	68.72	324.16	287.8	111.54	273.54	190.42	356.3	222.68	206.74	220.84	123.9	363	287.38	193.12	163.32	58.46	240.04	88.11	129.06	132.76	197.8	162.06	93.82	189.54
bta-miR-24-3p	lv3p_lv3pT_lv3p_-1	TGGCTCAGTTCAGCAGGAACA	53.6875	43.26	74.88	66.68	69.86	63.86	44	65.55	60.59	51.77	60.05	67.93	60.81	50.38	67.43	39.54	29.23	31.86	59.85	50.48	55.15	48.76	47.07	38.22	41.29
bta-miR-24-3p	lv3p_lv3pT_lv3p_-2	TGGCTCAGTTCAGCAGGAAC	213.476	239.74	235.16	267.28	375.73	185.56	144.68	219.11	206.37	145.3	174.51	355.45	202.5	214.6	207.48	131.33	196.64	94.09	225.55	352.94	227.06	159.03	175.72	256.89	130.71
bta-miR-25	exact	CATTGCACTTGTCTCGGTCTGA	6084.55	2297.93	4033.73	6001.28	4004.27	6010.44	9633.02	7221.65	6807.48	4827.07	6203.83	5895.3	4876.34	5848.83	5501.53	7614.36	6361.43	7787.39	5837.5	4428.82	9501.89	6544.09	5353.14	7015.23	6422.71
bta-miR-25	lv3p_lv3pT_lv3p_-1	CATTGCACTTGTCTCGGTCTG	1157.95	403.07	771.92	1037.78	618.1	1486.93	1991.93	1661.62	1738.32	724.3	1000.42	942.89	743.55	776.3	1191	1781.4	798.14	1429.9	860.09	746.7	1621.44	1504.44	1345.39	919.1	1696.06
bta-miR-25	lv3p_lv3pT_lv3p_-2	CATTGCACTTGTCTCGGTCT	3424.56	1826.13	2854.65	3312.52	2406.61	4192.52	4764.93	4421.38	4549.39	2298.14	3211.13	3679.28	3054.45	2909.48	3392.25	4043.61	2424.04	4211.9	2868.98	3030.68	3803.38	3969.36	3973.6	2942.21	4048.9
bta-miR-25	lv3p_lv3pT_lv3p_-3	CATTGCACTTGTCTCGGTC	441.858	240.55	543.69	464.75	413.55	625.63	493.7	678.18	615.73	384.12	432.33	556.04	483.68	367.62	388.02	379.49	326.85	461.57	378.92	460.05	317.44	408.61	405.89	383.47	394.71
bta-miR-25	lv3p_lv3pT_lv3p_-4	CATTGCACTTGTCTCGGT	59.1967	27.49	79.39	69.53	69.28	68.38	47.23	76.32	60.9	48.86	74.91	96.77	75.86	65.55	47.88	57.62	39.1	55.57	50.22	97.45	38.3	42.95	45.78	54.36	31.02
bta-miR-25	nta_T_nta_T_1	CATTGCACTTGTCTCGGTCTGT	218.14	78.03	129.61	166.41	121.77	273.72	357.22	291.45	304.79	168.45	199.37	187.34	129.15	167.95	184.93	350.28	160.2	342.29	174.42	118.52	329.36	261.19	223.15	179.45	336.3
bta-miR-26a	exact	TTCAAGTAATCCAGGATAGGCT	4842.03	6413.9	3790.16	1784.34	13748.6	2847.07	1844.77	3716.75	4326.72	15556.3	7070.58	3641.25	6985.05	13377.1	1720.06	1777.62	1831.84	5839.24	4927.79	2598.73	2012.41	2146.85	1751.28	2222.91	4277.38
bta-miR-26a	lv3p_lv3pT_lv3p_-1	TTCAAGTAATCCAGGATAGGC	372.683	428.94	406.86	189.49	608.07	281.45	207.82	302.22	334.32	850.27	495.45	441.97	515.03	750.41	161.59	218.15	240.11	470.09	473.35	290.16	307.4	195.95	213.56	239.76	321.97
bta-miR-26a	lv3p_lv3pT_lv3p_-3	TTCAAGTAATCCAGGATAG	200.742	249.04	223.43	123.67	170.01	251.12	172.27	303.62	230.67	161.52	188.4	282.82	195.92	196.41	153.61	163.52	139.89	252.27	249.01	234.41	107.4	224.97	192.7	115.17	235.97
bta-miR-26a	lv3p_lv3pT_lv3p_-5	TTCAAGTAATCCAGGAT	115.89	50.13	137.12	129.94	123.31	135.64	70.1	129.46	83.96	79.85	92.5	187.98	165.51	158.85	78.8	65.76	48.78	355.99	168.41	168.57	57.87	84.74	64.42	53.61	90.07
bta-miR-26a	lv3p_lv3pT_lv3p_-6	TTCAAGTAATCCAGGA	73.9879	52.96	122.39	103.44	60.79	90.8	55.93	102.07	59.05	59.8	90.4	111.72	104.7	99.14	60.25	50.66	48.21	92.98	70.37	110.62	35.57	53.17	42.27	57.34	41.08
bta-miR-26a	nta_T_nta_T_1	TTCAAGTAATCCAGGATAGGCTT	862.895	835.65	769.82	411.18	1434.2	835.3	510.35	985.08	900.53	2077.37	1234.82	731.63	970.5	1882.43	477.2	612.14	410.56	866.46	836.94	533.79	535.66	618.03	673.71	473.57	1092.56
bta-miR-26a	nta_T_nta_T_2	TTCAAGTAATCCAGGATAGGCTTT	67.9221	75.6	60.14	27.92	118.49	69.14	36.05	69.99	75.04	168.27	101.7	63.44	69.9	149.05	33.71	45.3	29.61	75.57	67.06	43.9	46.13	41.56	42.64	37.98	81.94
bta-miR-26b	exact	TTCAAGTAATTCAGGATAGGTT	1304.9	1094.79	1031.14	345.07	3113.3	1105.45	596.11	1176.8	1304.04	3406.73	2180.68	1370.33	1831.92	3365.05	559.39	486.18	758.66	1409.52	1395.09	870.93	600.68	655.18	743.85	765.21	1151.39
bta-miR-26b	lv3p_lv3pT_lv3p_-1	TTCAAGTAATTCAGGATAGGT	282.653	206.18	228.24	104.29	432.85	295.39	181.47	313.46	287.87	566.6	413.6	334.09	324.13	578.49	161.79	173.65	189.81	352.66	322.38	230.02	191.49	174.36	229.25	170.27	321.33
bta-miR-26b	nta_A_nta_A_1	TTCAAGTAATTCAGGATAGGTTA	113.05	95.81	101.64	25.36	206.87	118.68	60.16	106.05	117.79	209.83	200.5	136.07	140.12	205.27	56.26	64.17	76.3	142.62	121.19	101.4	69.45	78.47	91.92	74.96	112.31
bta-miR-26b	nta_T_nta_T_1	TTCAAGTAATTCAGGATAGGTTT	185.163	134.63	138.93	51.01	296.61	215.51	105.15	210.45	182.38	341.46	291.72	190.97	192.16	388.15	116.51	110.07	138.94	209.3	202.39	155.4	134.98	134.19	155.6	126.83	220.57
bta-miR-27a-3p	exact	TTCACAGTGGCTAAGTTCCG	2001.06	1786.51	3100.93	2535.75	2164.04	2525.49	1542.49	2823.44	2573.95	1834.17	1636.48	2809.66	2946.3	1696.05	1538.12	1417.21	1206.8	2065.2	2130.98	2467.92	1115.91	1372.34	1660.83	1663.46	1411.53
bta-miR-27a-3p	exactNucVar	TTCACCGTGGCTAAGTTCCG	131.585	55.39	184.34	198.04	51.91	186.5	130.26	257.51	146.71	164.26	142.23	75.19	262.06	131.56	130.07	114.04	30.18	182.26	173.82	73.31	86.13	111.67	128.1	52.87	89.64
bta-miR-27a-3p	lv3p_lv3pE_lv3p_1	TTCACAGTGGCTAAGTTCCGC	186.478	209.42	218.02	92.61	330.76	213.44	97.69	172.53	180.84	277.83	230.69	239.03	311.28	315.6	119.7	81.26	113.13	246.34	196.68	197.54	127.66	110.28	142.13	139.99	111.03
bta-miR-27a-3p	lv3p_lv3pT_lv3p_-1	TTCACAGTGGCTAAGTTCC	1541.19	1547.18	2375.01	2594.73	1788.32	1810.57	1156.18	2048.35	1908.7	1173.68	1250.97	2301.47	2120.31	1167.01	1218.73	1051.63	950.75	1514.73	1425.47	2071.08	1072.67	972.55	1310.87	1340.05	817.44
bta-miR-27a-3p	nta_T_nta_T_1	TTCACAGTGGCTAAGTTCCGCT	196.347	194.86	211.4	112.55	300.66	199.5	121.06	195	148.86	315.21	255.71	259.11	311.28	353.16	134.46	95.96	131.35	216.34	241.79	249.34	118.3	134.89	157.45	126.58	127.5
bta-miR-27a-3p	lv3p_lv3pT_lv3p_-5	TTCACAGTGGCTAAG	1148.49	816.64	1485.52	1742.74	1383.26	1083.6	660.74	1315.16	1118.9	798.14	921.8	1987.46	1660.14	996.96	870.6	840.84	643.08	1869.24	1211.34	2129.02	706.72	920.32	850.54	858.28	692.72
bta-miR-27a-3p	lv3p_lv3pT_lv3p_-4	TTCACAGTGGCTAAGT	1534.23	1036.58	2117.6	2053.34	1567.74	1753.12	1035.12	1935.52	1519.34	1168.58	1232.08	2574.46	1885.84	1268.48	1169.46	1138.86	848.44	3365.82	1468.18	2315.16	774.46	1274.14	1061.7	1151.16	1106.46
bta-miR-27a-3p	lv3p_lv3pT_lv3p_-3	TTCACAGTGGCTAAGTT	480.973	395.38	875.06	740.86	482.06	611.12	343.06	672.8	519.78	414.92	402.3	904.02	542.94	408.68	339.54	325.84	278.64	534.92	418.62	682.16	236.26	374.72	348.48	351.46	339.72
bta-miR-27a-3p	lv3p_lv3pT_lv3p_-2	TTCACAGTGGCTAAGTTC	3442.82	3191.38	5414	4216.08	3534.56	4846.4	2972.12	5477.86	4554.94	2640.88	2778.64	5214.3	4003.02	2698.84	2883.92	2553.08	2402.6	2985.74	2848.52	4466.12	1758.62	2652.74	3007.14	2903.48	2622.82
bta-miR-27a-3p	lv3p_lv3pT_lv3p_-4	TTCACCGTGGCTAAGT	97.0383	30.72	122.7	153.3	35.9	134.14	89.5	191.96	103.96	106.84	94.6	62.8	157.36	85.38	98.16	91.8	27.34	230.42	108.86	56.18	63.32	101.22	88.22	31.78	62.46
bta-miR-27a-3p	lv3p_lv3pT_lv3p_-2	TTCACCGTGGCTAAGTTC	198.238	109.96	315.74	312.88	77.96	345.5	189.92	404.98	295.26	250.12	216.32	120.06	266.44	168.88	190.32	174.44	53.52	194.86	194.88	110.62	117.78	208.02	206.36	78.44	154.46
bta-miR-27b	exact	TTCACAGTGGCTAAGTTCTGC	4093.44	6269.98	4094.78	2525.49	6350.48	3294.86	2246.74	3898.18	2824	5604.97	4674.06	4652.71	5718.01	7535.55	3129.51	2744.22	3348.41	4377.12	4043.64	5589.03	3620.57	2838.01	3638.77	2340.56	2882.97
bta-miR-27b	exactNucVar	TTCACCGTGGCTAAGTTCTGC	236.756	204.57	253.8	178.66	149.94	222.48	156.86	294.26	185.46	492.59	358.39	103.18	410.65	545.13	198.5	187.76	74.97	311.17	253.82	147.06	267.06	221.26	253.24	58.58	152.75
bta-miR-27b	lv3p_lv3pT_lv3p_-1	TTCACAGTGGCTAAGTTCTG	11019.9	10841.6	13967.1	9504.42	14584.2	9912.46	7851.89	13987	10572.6	11303.3	10999.8	12168.5	14731.8	13961.5	10117.9	8051.86	8023.02	10777.6	11062.1	15842.2	9666.99	8146.51	11739.4	7265.91	9398.09
bta-miR-27b	lv3p_lv3pT_lv3p_-1	TTCACCGTGGCTAAGTTCTG	674.625	377.6	883.49	745.99	319.38	714.36	574.49	1099.55	643.1	1036.77	861.42	283.47	1132.88	997.9	767.07	639.17	199.87	755.7	817.69	419.66	714.55	624.3	834.85	214.2	533.55
bta-miR-27b	lv3p_lv3pT_lv3p_-2	TTCACAGTGGCTAAGTTCT	1034.64	1121.07	1415.45	939.47	1011.97	1282.15	866.58	1512.26	1150.88	888.92	911.95	1407.93	1263.6	875.9	890.16	896.06	769.86	1045.01	896.18	1379.26	694.46	843.23	1003.55	763.97	1001.42
bta-miR-27b	nta_T_nta_T_1	TTCACAGTGGCTAAGTTCTGCT	100.172	190.01	47.81	41.03	251.06	59.72	48.97	113.3	76.58	259.97	133.51	57.03	114.73	338	51.47	54.24	35.11	117.06	72.18	83.41	28.77	37.61	46.7	38.47	107.39
bta-miR-27b	nta_T_nta_T_1	TTCACAGTGGCTAAGTTCTGT	121.986	174.65	122.39	110.56	120.61	122.07	88.5	175.34	120.26	129.98	111.23	122.61	153.91	145.56	110.72	116.43	79.72	139.66	122.7	150.57	73.7	120.73	110.93	64.28	140.55
bta-miR-28	lv3p_lv3pT_lv3p_-2	AAGGAGCTCACAGTCTATTG	50.2808	66.3	51.42	39.61	64.07	48.42	26.6	54.31	41.52	59.43	60.86	85.23	57.68	66.01	38.5	40.53	34.36	51.86	79.39	49.17	30.3	46.43	38.76	26.56	49.42
bta-mir-28-3p_novel	exact	CACTAGATTGAGAGCTCCTGGA	345.785	391.34	300.71	157.86	621.58	298.78	185.7	406.16	393.37	675.26	494.32	335.16	505	683.69	228.82	216.37	200.25	364.51	372.31	248.02	169.7	231.93	309.35	174.49	334.16
bta-mir-28-3p_novel	lv3p_lv3pT_lv3p_-1	CACTAGATTGAGAGCTCCTGG	147.12	206.59	147.65	113.69	172.71	135.45	112.61	214.67	171.62	149.31	141.58	149.53	218.49	167.02	145.43	108.28	124.7	137.43	158.79	155.84	92.77	123.75	142.86	119.88	120.23
bta-mir-28-3p_novel	lv3p_lv3pT_lv3p_-4	CACTAGATTGAGAGCTCC	193.77	135.43	279.96	241.64	171.94	239.44	172.27	257.27	250.66	158.61	199.37	222.59	313.78	174.48	233.61	169.68	139.89	163.73	153.67	222.56	94.81	166.46	186.42	143.46	158.74
bta-mir-28-3p_novel	lv3p_lv3pT_lv3p_-6	CACTAGATTGAGAGCT	68.5383	36.79	104.05	100.59	62.14	71.02	45.49	78.19	53.21	48.13	83.3	80.96	110.34	87.01	80.6	55.83	31.51	72.61	72.48	102.72	42.55	79.17	68.11	38.97	39.15
bta-mir-28-3p_novel	mv	ACTAGATTGAGAGCTCCTGGAG	75.36	48.11	59.54	27.92	168.85	67.44	29.33	72.1	75.04	119.05	123.34	79.46	142	121.06	62.84	46.29	51.82	85.57	85.71	60.58	40	64.08	68.48	51.63	58.4
bta-mir-28-3p_novel	nta_A_nta_A_1	CACTAGATTGAGAGCTCCTGGAA	411.008	428.13	365.36	198.04	731.58	347.57	195.39	459.3	451.8	605.25	574.23	403.94	554.53	669.7	324.18	254.51	310.91	443.42	503.42	350.3	266.55	347.55	463.84	262.35	352.35
bta-mir-28-3p_novel	nta_A_nta_A_2	CACTAGATTGAGAGCTCCTGGAAA	120.135	122.5	96.83	52.43	239.68	95.89	49.72	101.13	147.32	190.33	177.1	103.18	186.83	216.93	94.96	73.12	86.74	122.62	156.98	111.5	77.62	92.87	123.3	71.23	92.42
bta-mir-28-3p_novel	nta_T_nta_T_1	CACTAGATTGAGAGCTCCTGGAAT	142.047	134.22	108.56	62.12	289.47	127.16	75.57	153.33	130.71	219.68	249.26	124.54	175.54	296.01	112.12	66.56	104.39	130.02	156.38	111.5	83.4	120.96	150.62	90.1	136.92
bta-mir-28-3p_novel	nta_T_nta_T_1	CACTAGATTGAGAGCTCCTGGAT	311.819	319.38	264.63	135.92	651.1	272.59	153.13	358.87	230.05	510.27	519.34	362.72	295.29	668.53	243.98	173.05	239.35	211.15	373.51	243.19	186.89	245.4	320.06	227.35	277.9
bta-miR-29a	lv3p_lv3pT_lv3p_-1	CTAGCACCATCTGAAATCGGTT	69.0946	84.9	82.7	45.59	84.33	66.88	37.29	71.87	49.82	125.97	100.25	92.49	103.76	113.37	53.86	38.94	43.28	85.2	86.61	62.77	38.3	58.51	43.19	38.97	49.42
bta-miR-29a	lv5p_lv5pT_lv5p_-1	TAGCACCATCTGAAATCGGTTA	255.904	328.28	350.93	209.44	286.18	273.72	110.87	253.53	200.22	334.53	315.93	415.69	350.77	425	167.78	151.4	148.24	352.66	372.91	249.78	126.98	208.25	192.7	123.36	192.54
bta-miR-29a	mv	TAGCACCATCTGAAATCGG	148.212	124.11	279.66	180.09	161.52	167.29	91.98	188.21	142.4	130.71	195.82	208.91	198.43	134.83	107.93	98.55	106.48	168.92	142.55	204.12	102.13	98.9	120.53	116.16	86.86
bta-miR-29a	mv	TAGCACCATCTGAAATCGGT	654.766	860.71	1258.78	826.06	730.03	679.32	443.48	717.97	642.49	598.69	651.56	1022.57	847.31	579.66	503.53	349.48	506.03	694.2	674.84	983.74	330.38	479.42	444.1	491.69	398.34
bta-miR-29a	mv	TAGCACCATCTGAAATCGGTT	542.863	678.38	846.2	531.43	543.04	628.27	309.74	575.88	417.36	666.51	623.79	773.07	762.99	855.84	400.59	295.24	327.8	637.9	759.05	562.33	273.02	458.07	396.47	283.45	422.3
bta-miR-29a	nta_A_nta_A_1	TAGCACCATCTGAAATCGGTTAA	50.55	54.98	79.39	41.32	45.54	55.39	30.33	50.8	37.83	61.25	54.08	82.24	64.89	67.65	30.92	33.58	36.44	82.24	80.9	49.6	29.96	36.45	37.28	30.78	39.36
bta-miR-29a	nta_T_nta_T_1	TAGCACCATCTGAAATCGGTTT	50.5992	82.07	89.61	44.45	48.05	57.46	29.33	55.01	37.83	58.34	57.15	79.68	50.78	62.51	34.11	27.82	33.98	55.2	63.45	59.26	29.28	49.22	36.18	29.54	44.07
bta-miR-29c	exact	TAGCACCATTTGAAATCGGTTA	77.8329	65.9	62.55	47.02	95.91	95.13	34.55	85.68	55.05	115.76	126.89	89.29	118.18	139.02	64.04	54.44	49.73	96.31	88.72	80.77	61.79	80.1	55.93	43.19	62.04
bta-miR-29c	lv3p_lv3pT_lv3p_-1	TAGCACCATTTGAAATCGGTT	84.3879	61.05	81.19	82.06	84.52	98.9	63.64	106.98	74.74	115.03	116.56	85.45	111.6	147.66	81.59	65.57	47.64	101.87	92.93	78.58	55.32	87.99	67.19	48.15	69.1
bta-miR-29c	lv3p_lv3pT_lv3p_-2	TAGCACCATTTGAAATCGGT	80.1421	69.94	104.35	104.58	86.45	91.74	74.33	97.62	103.34	62.53	76.84	115.14	114.1	71.84	81.39	59.21	49.92	91.87	70.67	104.91	43.57	69.42	54.45	74.71	50.49
bta-miR-301a	lv3p_lv3pT_lv3p_-2	CAGTGCAATAGTATTGTCAAAGC	801.6	450.37	672.69	506.35	1098.04	926.48	715.68	910.87	754.13	1208.86	1141.35	726.29	945.43	1260.08	785.42	717.45	522.73	745.32	995.72	615.44	650.38	865.52	859.21	543.32	621.26
bta-miR-30a-5p	exact	TGTAAACATCCTCGACTGGAAGCT	1524.15	6050.05	2070.69	799.85	1123.9	1338.67	986.15	1702.35	847.32	1780.76	1304.73	935.63	1468.29	1171.44	1594.58	1313.3	1445.01	1037.23	1347.28	2007.43	920.67	1311.28	1691.47	799.22	1532.19
bta-miR-30a-5p	lv3p_lv3pT_lv3p_-1	TGTAAACATCCTCGACTGGAAGC	403.092	1606.61	568.04	202.88	294.68	459.47	298.8	443.14	244.2	417.66	336.92	246.51	312.22	300.44	401.59	388.43	420.24	237.45	306.45	514.92	212.42	381.68	413.64	217.43	448.4
bta-miR-30a-5p	lv3p_lv3pT_lv3p_-2	TGTAAACATCCTCGACTGGAAG	144.357	334.34	243.28	89.19	115.4	200.25	129.51	197.81	125.18	140.74	120.27	115.99	140.75	108.93	147.03	118.42	145.58	78.53	115.78	217.73	60.25	125.6	151.54	95.06	147.4
bta-miR-30a-5p	lv3p_lv3pT_lv3p_-3	TGTAAACATCCTCGACTGGAA	449.569	1320.78	860.63	297.2	330.57	557.06	356.97	615.67	350.62	407.63	430.55	314.44	442.31	347.09	400.39	369.15	429.54	288.57	353.36	668.56	215.66	334.78	396.84	260.37	440.92
bta-miR-30a-5p	lv3p_lv3pT_lv3p_-4	TGTAAACATCCTCGACTGGA	1646.54	4366.22	4132.97	1617.93	1314.75	1387.27	959.3	1731.61	936.82	1491.07	2062.99	1297.92	1702.14	1554.7	1188	993.22	2104.79	1134.29	1469.07	2930.16	1194.03	887.11	1168.56	985.12	906.86
bta-miR-30a-5p	lv3p_lv3pT_lv3p_-4	TGTAACCATCCTCGACTGGA	96.0583	102.69	287.18	120.82	34.35	128.29	59.66	149.12	63.05	108.84	169.35	33.11	99.06	123.63	92.17	79.67	46.88	91.87	107.96	71.55	104.85	82.88	62.02	32.27	54.13
bta-miR-30a-5p	lv3p_lv3pT_lv3p_-8	TGTAAACATCCTCGAC	131.397	147.97	309.73	70.67	103.82	143.17	91.23	243.93	85.19	135.63	148.68	150.6	161.12	128.53	109.52	71.33	101.93	125.95	139.24	236.17	60.6	115.15	111.12	65.77	96.48
bta-miR-30b-5p	exact	TGTAAACATCCTACACTCAGCT	518.987	640.78	614.05	228.24	724.63	491.69	241.63	417.86	693.54	1323.72	673.67	552.4	774.58	787.49	302.64	255.31	246.75	835.34	537.71	370.93	196.08	388.88	352.36	236.79	568.63
bta-miR-30b-5p	lv3p_lv3pT_lv3p_-5	TGTAAACATCCTACACT	126.791	126.14	262.82	227.96	108.84	150.7	106.4	157.78	158.08	105	109.14	143.98	169.9	102.16	131.26	70.34	59.22	169.66	94.42	175.58	34.72	147.66	95.24	52.12	83.86
bta-miR-30c	mlv3p_mlv3p_1	TGTAAACATCCTACACTCTCAGCT	304.403	628.66	124.79	106.86	672.52	273.54	161.83	293.32	456.11	1007.96	407.95	172.39	263.94	603.92	130.47	166.89	110.66	367.11	225.85	121.6	56.34	172.96	104.1	141.48	534.41
bta-miR-30d	exact	TGTAAACATCCCCGACTGGAAGCT	11307	10365.7	9709.95	2997.65	21068.6	11988.3	5592.97	11316.2	14406.9	20709.7	15134.6	12426.8	15144.7	18883.3	8602.51	5508.11	8856.09	9831.1	12127.9	8136.84	6093.23	11503	11291.4	8556.57	11116.4
bta-miR-30d	exactNucVar	TGTAACCATCCCCGACTGGAAGCT	614.325	160.09	568.64	225.96	478.58	938.91	352	960.03	659.1	1207.95	1060.64	345.84	807.19	1410.31	625.22	451.81	149.38	853.86	741	165.93	475.57	757.1	568.69	181.19	598.8
bta-miR-30d	lv3p_lv3pT_lv3p_-1	TGTAAACATCCCCGACTGGAAGC	1485.58	1869.39	1230.81	499.8	2377.67	1553.8	1076.63	1567.04	1715.56	2001.34	1552.05	1904.58	1560.14	2106.59	1380.12	914.94	1534.22	1148.36	1521.1	1316.92	871.31	1476.58	1499.33	1373.06	1602.57
bta-miR-30d	lv3p_lv3pT_lv3p_-1	TGTAACCATCCCCGACTGGAAGC	80.6567	27.09	72.17	39.61	48.05	115.48	73.33	124.07	78.43	127.61	108.81	48.49	102.5	149.52	102.74	71.13	26	99.28	107.06	29.41	57.7	111.9	94.32	30.78	90.28
bta-miR-30d	lv3p_lv3pT_lv3p_-2	TGTAAACATCCCCGACTGGAAG	271.846	354.55	273.05	155.87	341.57	321.39	265.74	348.57	344.77	240.64	205.02	402.87	254.85	251.22	273.51	190.94	290.03	199.67	243.29	289.72	150.3	253.76	275.94	286.18	310.85
bta-miR-30d	lv3p_lv3pT_lv3p_-3	TGTAAACATCCCCGACTGGAA	358.832	601.16	438.74	223.4	345.43	360.95	324.41	382.98	411.82	327.24	283	495.8	403.44	318.17	328.77	249.94	425.55	320.43	379.22	376.64	263.32	303.91	310.65	432.37	304.64
bta-miR-30d	lv3p_lv3pT_lv3p_-4	TGTAAACATCCCCGACTGGA	604.477	689.7	844.7	468.17	674.65	526.54	455.16	600.69	622.8	510.09	568.58	927.94	657.97	664.33	466.42	400.94	794.35	560.48	736.79	688.31	552.85	446.46	521.62	689.76	438.14
bta-miR-30d	lv3p_lv3pT_lv3p_-8	TGTAAACATCCCCGAC	180.339	208.2	204.78	93.18	283.48	138.46	102.17	140.93	151.63	302.81	187.1	295	278.99	214.83	118.3	85.24	201.58	288.57	218.93	162.86	135.83	120.73	99.86	195.83	98.84
bta-miR-30d	nta_T_nta_T_1	TGTAAACATCCCCGACTGGAAGCTT	531.216	500.9	394.23	142.19	1088	523.52	239.64	539.36	732.6	1190.63	722.27	489.17	764.24	969.21	398.2	251.34	339	440.82	487.49	290.16	229.96	530.27	518.48	358.65	608.85
bta-mir-30e-3p_novel	exact	CTTTCAGTCGGATGTTTACAGC	123.125	100.67	113.67	42.46	231.57	92.5	63.14	140.93	119.33	264.16	197.27	140.13	203.44	268.25	82.99	60.2	82.76	130.77	125.41	85.16	55.49	77.31	114.62	68.01	94.77
bta-miR-30e-5p	exact	TGTAAACATCCTTGACTGGAAGCT	7864.11	7051.85	6913.34	4240.87	11856.5	8320.61	6094.38	8637.46	7638.5	10133.2	10132.4	8956.39	10636.4	11311.8	7326.93	5318.17	5424.35	8038.91	8407.55	6878.3	6349.06	7743	8558.34	6119.46	6650.97
bta-miR-30e-5p	exactNucVar	TGTAACCATCCTTGACTGGAAGCT	419.086	111.18	387.01	300.62	264.19	636.74	372.38	719.85	382.91	596.14	717.91	250.14	269.58	917.89	554.8	421.21	94.52	671.98	498.31	142.67	533.78	555.11	201.56	142.47	315.12
bta-miR-30e-5p	lv3p_lv3pT_lv3p_-1	TGTAAACATCCTTGACTGGAAGC	371.589	470.18	365.06	218.55	485.72	447.04	320.18	448.3	355.23	437.9	404.88	442.82	359.86	462.09	354.31	279.35	310.72	353.03	382.23	352.06	278.64	346.63	388.72	294.37	360.26
bta-miR-30e-5p	lv3p_lv3pT_lv3p_-2	TGTAAACATCCTTGACTGGAAG	46.5863	64.28	52.02	36.47	54.23	50.11	52.2	50.8	55.05	38.47	36.65	80.11	43.57	36.86	40.9	37.95	43.85	32.6	48.12	71.99	37.11	36.91	42.64	40.95	34.23
bta-miR-30e-5p	lv3p_lv3pT_lv3p_-3	TGTAAACATCCTTGACTGGAA	52.3633	81.26	75.78	38.75	53.07	58.02	42.26	61.33	60.9	43.21	48.92	80.96	55.48	46.42	47.88	35.76	37.77	74.46	56.24	63.21	33.02	38.31	46.33	35.24	42.14
bta-miR-30e-5p	lv3p_lv3pT_lv3p_-4	TGTAAACATCCTTGACTGGA	68.2967	95.41	124.19	79.79	69.86	58.21	44	49.86	59.67	67.09	68.45	109.37	96.86	74.88	39.7	38.54	52.58	92.24	105.86	75.5	60.25	42.72	46.33	49.89	37.87
bta-miR-30e-5p	lv3p_lv3pT_lv3p_-5	TGTAAACATCCTTGACTGG	64.3008	69.54	133.21	67.82	54.61	68.95	41.27	81.47	50.75	55.79	60.86	92.28	83.38	52.48	64.64	45.7	45.55	75.57	86.01	78.58	37.62	55.72	59.43	34.5	47.49
bta-miR-30e-5p	lv3p_lv3pT_lv3p_-8	TGTAAACATCCTTGAC	203.935	145.14	382.8	219.69	225.98	186.31	124.54	221.46	166.7	227.7	241.99	315.72	345.44	217.63	143.24	111.26	141.22	295.98	193.07	329.67	132.08	157.87	123.11	155.13	90.71
bta-miR-30e-5p	lv5p_lv5pT_lv5p_-1	GTAAACATCCTTGACTGGAAGCT	737.108	542.95	694.94	522.02	796.22	864.69	613.51	919.06	662.17	931.03	996.87	683.35	1031	1116.16	782.63	542.21	389.49	972.03	827.91	590.42	576.85	798.19	788.33	448.26	600.3
bta-miR-30e-5p	nta_T_nta_T_1	TGTAAACATCCTTGACTGGAAGCTT	356.213	261.57	292.89	205.45	506.56	396.36	253.31	453.68	401.06	519.2	466.71	303.97	446.07	566.13	327.77	295.24	193.41	356.73	364.19	269.53	256.34	389.81	440.96	211.22	370.96
bta-miR-320a	exact	AAAAGCTGGGTTGAGAGGGCGA	295.775	171.82	252.9	243.92	331.92	340.6	240.38	425.59	374.91	400.34	380.18	225.36	305.32	409.84	297.85	281.73	176.33	347.1	287.8	266.9	200.85	311.1	297.91	167.04	360.91
bta-miR-320a	lv3p_lv3pT_lv3p_-1	AAAAGCTGGGTTGAGAGGGCG	378.714	161.71	480.24	391.23	352.57	419.16	357.22	566.98	496.71	365.89	403.27	309.1	455.47	337.06	433.31	395.78	231.19	382.29	432.15	358.64	240.85	375.18	446.68	268.8	427.65
bta-miR-320a	lv3p_lv3pT_lv3p_-2	AAAAGCTGGGTTGAGAGGGC	971.38	364.26	1095.49	1081.66	979.55	1017.66	828.54	1197.87	1141.35	675.44	988.15	954	1270.49	862.14	1186.41	896.46	742.91	1069.83	1015.57	1045.2	638.46	1080.51	1283.19	978.92	919.06
bta-miR-320a	mv	AAAGCTGGGTTGAGAGGGC	74.8971	28.7	92.02	92.61	66.77	74.41	59.16	94.34	75.66	54.51	76.2	71.35	107.83	72.08	94.76	58.21	57.13	78.16	78.79	89.99	48.34	87.06	96.35	74.21	68.89
bta-miR-320a	nta_T_nta_T_1	AAAAGCTGGGTTGAGAGGGCGAAT	59.9175	42.85	55.33	37.61	77.38	55.39	41.27	70.93	75.04	130.9	75.71	42.3	66.46	108.47	53.27	40.93	35.49	55.57	62.55	48.29	27.4	65.01	56.3	36.98	76.59
bta-miR-320a	nta_T_nta_T_1	AAAAGCTGGGTTGAGAGGGCGAT	100.45	71.15	76.08	76.37	100.15	114.73	88.99	132.97	122.72	133.26	102.83	78.18	107.83	130.63	126.48	105.3	67.19	109.28	90.52	79.02	59.57	121.89	111.49	70.24	133.92
bta-miR-320a	nta_T_nta_T_1	AAAAGCTGGGTTGAGAGGGCGT	49.1492	34.77	49.62	40.75	39.95	56.14	45.99	69.99	69.51	61.62	56.99	36.74	51.1	55.05	52.87	44.7	26	65.2	44.21	37.75	38.64	58.74	57.03	31.03	55.19
bta-miR-320a	nta_T_nta_T_2	AAAAGCTGGGTTGAGAGGGCGATT	148.372	81.26	127.8	84.63	159.01	169.17	131.01	187.51	153.16	198.89	168.54	108.94	164.89	235.83	174.96	134.51	114.26	126.69	140.44	127.3	89.53	190.84	187.9	104.25	199.6
bta-miR-326	nta_T_nta_T_1	CCTCTGGGCCCTTCCTCCAGT	106.643	82.47	92.92	53	165.57	123.77	46.49	127.58	141.78	191.24	121.72	100.4	170.84	166.32	97.95	61	55.61	141.51	112.47	77.7	65.19	114.69	99.86	52.87	96.48
bta-mir-340-5p_novel	exact	TTATAAAGCAATGAGACTGATT	76.3554	40.83	71.57	33.91	87.03	84.96	51.95	112.6	71.05	111.94	117.53	84.59	79.93	139.96	52.07	70.33	46.31	83.35	73.38	61.02	71.83	64.77	83.61	46.66	91.35
bta-miR-342	lv3p_lv3pT_lv3p_-1	TCTCACACAGAAATCGCACCCATC	98.9504	75.2	142.54	65.54	94.56	94.19	69.36	91.77	123.02	168.45	104.93	116.63	94.67	147.19	83.19	64.37	68.52	154.47	149.76	61.02	64	69.88	95.8	69	106.75
bta-miR-342	lv3p_lv3pT_lv3p_-2	TCTCACACAGAAATCGCACCCAT	268.882	215.48	393.93	237.36	201.08	313.28	233.92	291.92	307.56	258.69	242.15	359.08	226.95	262.65	228.42	239.22	236.69	405.63	432.45	166.81	168	261.65	287.76	194.1	288.38
bta-miR-342	lv3p_lv3pT_lv3p_-3	TCTCACACAGAAATCGCACCCA	205.923	120.48	308.23	194.05	167.7	240.76	164.57	201.32	240.51	176.65	165.79	286.88	174.29	184.28	165.58	188.15	151.85	331.91	372.01	174.71	153.7	194.32	222.79	133.78	227.84
bta-miR-342	lv3p_lv3pT_lv3p_-4	TCTCACACAGAAATCGCACCC	52.9042	42.05	79.39	57.27	38.02	69.51	42.76	49.39	68.89	37.74	53.11	70.07	52.66	39.65	53.07	42.72	39.67	85.57	59.85	48.29	40.17	45.5	57.03	35.49	61.83
bta-miR-342	lv3p_lv3pT_lv3p_-5	TCTCACACAGAAATCGCACC	90.2212	89.75	127.8	120.82	84.14	110.96	64.63	100.19	94.11	72.92	97.51	123.25	94.04	85.61	81.59	84.04	61.31	104.46	96.84	88.23	57.36	78.47	96.17	64.04	87.07
bta-miR-342	lv3p_lv3pT_lv3p_-6	TCTCACACAGAAATCGCAC	292.649	226.8	417.69	465.32	225.4	374.51	269.47	372.45	294.03	228.43	330.46	421.46	329.46	270.82	285.88	272.2	177.66	288.2	276.37	336.69	151.66	266.06	274.65	221.89	246.02
bta-miR-361	exact	TTATCAGAATCTCCAGGGGTAC	144.627	172.22	138.03	67.82	234.27	135.26	91.23	122.43	144.55	196.34	187.59	188.41	167.08	220.67	99.75	90.8	147.29	184.11	142.55	148.37	153.87	93.33	104.84	119.14	121.09
bta-miR-361	lv3p_lv3pT_lv3p_-3	TTATCAGAATCTCCAGGGG	244.768	147.56	386.41	227.39	288.31	270.52	200.61	270.85	254.35	205.09	282.51	423.38	328.83	224.17	181.34	137.89	280.73	244.12	227.35	333.18	171.74	148.59	185.87	296.6	157.03
bta-miR-365-3p	lv3p_lv3pT_lv3p_-3	TAATGCCCCTAAAAATCCT	55.5533	43.66	96.83	33.05	40.14	75.92	41.02	90.83	84.89	79.3	92.99	35.67	42	72.78	42.29	41.33	57.89	37.78	37.89	52.24	30.64	34.59	50.21	46.17	73.17
bta-miR-375	lv5p_lv5pT_lv5p_-1	TTTGTTCGTTCGGCTCGCGTGA	1116.42	518.69	1126.76	543.96	1250.88	1206.04	1039.84	835.49	891.92	843.71	823.65	1166.33	1488.36	1165.38	1873.48	942.16	1309.87	926.1	983.69	1328.34	800.68	1188	1216	2037.75	1287.02
bta-miR-375	mv	TTTGTTCGTTCGGCTCGCG	423.545	230.44	513.91	306.6	516.02	402.2	450.19	352.78	339.24	334.53	334.66	633.15	518.17	334.27	590.71	348.69	492.74	363.77	381.33	658.9	214.64	390.27	437.63	683.3	336.94
bta-miR-375	mv	TTTGTTCGTTCGGCTCGCGT	81.6538	33.96	109.16	60.69	93.98	89.29	76.81	66.95	77.5	61.98	67.16	138.64	94.04	68.58	92.37	67.95	76.68	73.72	65.86	125.99	45.28	84.97	92.66	100.27	95.2
bta-miR-375	mv	TTTGTTCGTTCGGCTCGCGTG	61.5125	27.09	71.57	27.35	82.02	63.3	64.38	51.97	68.59	50.86	42.94	69.42	81.5	33.82	89.37	64.97	68.9	50.75	42.7	74.63	34.21	66.86	72.17	113.18	63.75
bta-miR-375	nta_G_nta_G_1	TTTGTTCGTTCGGCTCGCGTGG	242.526	223.97	198.47	39.89	483.21	162.39	197.38	198.98	154.09	77.66	72.32	451.79	174.92	50.38	344.33	195.31	458.2	85.2	69.77	586.47	60.08	191.31	312.12	789.78	242.6
bta-miR-378	exact	ACTGGACTTGGAGTCAGAAGGC	439.126	268.85	393.63	480.42	350.06	500.16	259.03	1131.86	346.62	776.62	501.74	431.5	389.96	363.89	409.17	413.46	228.72	393.78	367.19	502.63	287.66	624.3	365.46	267.32	484.99
bta-miR-378	lv3p_lv3pT_lv3p_-1	ACTGGACTTGGAGTCAGAAGG	214.095	118.45	213.2	255.31	209.57	237.93	150.15	363.32	193.15	213.11	234.89	235.4	273.03	207.14	273.91	209.61	123	178.55	207.2	281.82	113.02	232.4	236.08	167.54	210.51
bta-miR-378	nta_A_nta_A_1	ACTGGACTTGGAGTCAGAAGGCA	80.0425	54.58	82.7	80.36	60.79	79.88	55.19	143.97	71.05	129.25	92.5	73.27	72.41	74.18	69.42	86.43	48.4	81.13	80.9	90.43	58.72	111.44	70.69	61.55	91.78
bta-miR-378	lv3p_lv3pT_lv3p_-2	ACTGGACTTGGAGTCAGAAG	213.875	103.5	223.12	396.08	237.36	241.52	165.56	311.82	182.08	157.52	177.26	243.1	297.16	181.02	291.26	212.6	113.12	188.92	157.58	390.68	41.53	231.24	246.6	161.82	180.56
bta-miR-380-3p	exact	TATGTAATGTGGTCCACGTCT	57.0733	116.84	57.44	34.76	49.79	82.51	55.93	108.15	64.28	51.59	45.2	52.12	52.35	43.62	45.88	46.69	46.69	58.53	32.48	71.99	50.21	37.61	52.42	42.94	69.74
bta-miR-410	exact	AATATAACACAGATGGCCTGT	70.4479	87.32	68.86	59.55	72.95	85.53	69.11	128.99	56.59	63.08	70.22	85.87	78.68	74.41	81	44.51	54.29	56.31	68.27	72.87	47.49	53.17	74.75	68.26	68.67
bta-miR-421	exact	ATCAACAGACATTAATTGGGCGC	616.028	462.5	610.44	242.21	1396.57	539.16	243.12	453.21	537.3	1016.35	1038.03	814.08	986.8	1249.35	374.85	258.69	429.54	726.06	748.52	475.41	416.85	448.55	488.95	455.45	372.67
bta-miR-421	lv3p_lv3pT_lv3p_-1	ATCAACAGACATTAATTGGGCG	72.4158	36.39	69.76	38.18	118.49	87.41	52.95	95.98	76.58	106.83	111.71	73.27	97.8	114.77	59.85	49.47	41.38	60.75	66.76	62.77	50.04	63.38	86.01	51.13	66.32
bta-miR-421	lv3p_lv3pT_lv3p_-2	ATCAACAGACATTAATTGGGC	54.7254	46.9	55.63	33.91	86.45	56.52	38.78	59.93	68.28	62.9	70.87	58.96	66.77	83.51	47.88	41.52	32.46	53.34	53.83	50.04	43.06	44.58	68.48	40.46	48.35
bta-miR-421	nta_T_nta_T_1	ATCAACAGACATTAATTGGGCGT	88.3321	69.13	92.02	50.15	159.78	82.32	52.45	87.32	81.5	110.48	122.85	116.42	115.67	153.02	64.84	47.29	65.48	92.98	105.26	99.21	79.15	64.54	72.35	66.02	69.74
bta-miR-423-3p	exact	AAGCTCGGTCTGAGGCCCCTCAGT	226.637	236.5	134.12	129.08	263.22	240.38	192.66	244.63	252.2	418.75	218.75	175.38	248.27	305.57	260.74	186.56	183.17	206.33	211.72	160.66	150.98	279.53	278.71	200.8	260.57
bta-miR-423-3p	lv3p_lv3pT_lv3p_-4	AAGCTCGGTCTGAGGCCCCT	525.581	411.15	561.43	712.94	377.66	614.51	588.66	645.4	697.54	387.4	439.75	450.72	614.71	438.07	724.17	485.58	404.86	522.32	434.86	448.19	388.76	603.87	659.31	513.04	489.05
bta-miR-423-3p	lv3p_lv3pT_lv3p_-5	AAGCTCGGTCTGAGGCCCC	197.942	152.01	244.48	300.33	156.31	223.99	186.69	244.63	243.59	146.57	181.45	183.71	263.63	167.02	273.71	168.88	153.74	201.15	163.9	173.83	115.57	215.92	240.87	173	175.64
bta-miR-423-3p	lv3p_lv3pT_lv3p_-6	AAGCTCGGTCTGAGGCCC	103.939	59.43	138.03	179.52	86.65	112.09	97.69	142.33	131.02	76.93	98.8	111.08	128.84	82.11	128.88	79.27	75.73	108.17	90.22	119.4	60.43	104.71	116.1	85.38	81.72
bta-miR-423-3p	lv5p_lv5pT_lv5p_-1	AGCTCGGTCTGAGGCCCCTCAGT	2925.77	2721.21	2035.51	1737.61	3181.22	3088.58	2761.81	2912.86	3135.55	4418.89	2772.34	2675.08	2962.29	3769.29	3529.9	2576.93	2665.1	2867.94	2831.69	2173.36	2211.39	3792.45	3622.35	2821.08	2953.99
bta-miR-423-3p	mv	AGCTCGGTCTGAGGC	282.348	137.46	313.94	606.37	193.94	312.53	222.73	418.8	420.74	178.48	251.84	300.77	441.99	309.31	312.41	222.13	113.51	380.44	228.26	322.21	135.83	309.25	280.37	122.36	240.67
bta-miR-423-3p	mv	AGCTCGGTCTGAGGCC	1153.31	674.74	1580.54	2232.85	1009.27	1123.15	836.75	1605.67	1333.26	848.27	1365.91	1375.46	1730.04	1241.66	1158.28	772.68	562.21	1498.8	996.93	1346.77	735.99	1092.81	1033.82	719.05	804.6
bta-miR-423-3p	mv	AGCTCGGTCTGAGGCCC	866.338	640.78	1231.71	1548.69	756.66	971.69	635.89	1175.87	1067.84	639.34	855.13	1008.04	1177.08	759.5	960.98	628.83	516.09	924.62	740.1	1011.4	556.25	861.34	846.11	674.87	603.29
bta-miR-423-3p	mv	AGCTCGGTCTGAGGCCCC	811.41	762.07	1066.32	1352.93	683.52	923.65	691.82	971.74	936.21	620.93	727.27	835.02	1036.02	668.76	975.54	661.22	617.83	819.41	657.7	839.76	530.38	899.18	845.55	734.68	616.34
bta-miR-423-3p	mv	AGCTCGGTCTGAGGCCCCT	3026.02	2675.52	3415.77	4632.68	2296.62	3669.37	2879.39	3997.67	3797.11	2289.2	2672.74	2855.16	3732.49	2656.39	3781.47	2597.59	2268.78	2968.33	2352.92	2768.18	2050.54	3477.17	3333.11	2958.34	2497.89
bta-miR-423-3p	mv	AGCTCGGTCTGAGGCCCCTC	86.9237	34.77	102.54	149.03	71.59	118.87	93.22	103.94	92.88	81.67	64.09	92.28	77.11	59.02	103.34	91.59	76.3	105.95	85.11	80.77	84.25	92.17	92.84	66.52	66.32
bta-miR-423-3p	mv	AGCTCGGTCTGAGGCCCCTCA	74.0729	50.94	62.55	94.6	40.53	97.96	108.88	66.48	86.12	55.24	61.02	67.72	66.77	55.05	93.76	85.43	80.1	67.05	58.04	46.53	72.17	107.26	76.23	108.22	69.1
bta-miR-423-3p	mv	AGCTCGGTCTGAGGCCCCTCAG	205.125	200.93	178.32	218.27	195.49	222.48	232.43	183.77	177.46	252.49	177.74	208.27	189.02	202.24	267.92	197.09	238.4	154.1	186.75	164.18	143.32	257.24	229.25	286.68	159.17
bta-miR-423-3p	nta_A_nta_A_1	AGCTCGGTCTGAGGCCCCTCAGA	119.701	82.47	95.02	105.15	87.42	111.9	129.27	109.56	135.94	116.68	94.76	120.48	106.58	122.23	135.46	125.77	123.19	137.06	130.22	100.96	172.25	133.03	147.11	117.9	132.42
bta-miR-423-3p	nta_A_nta_A_1	AGCTCGGTCTGAGGCCCCTCAGTA	43.7804	54.17	38.19	26.5	56.35	34.85	34.8	44.48	39.06	90.61	44.56	36.31	29.78	68.11	41.5	40.73	41.38	39.27	52.03	26.34	48.68	40.86	43.75	36.49	41.93
bta-miR-423-3p	nta_T_nta_T_1	AGCTCGGTCTGAGGCCCCTCAGTT	270.307	254.7	183.73	158.43	302.39	274.48	232.68	279.98	296.18	482.2	265.56	219.81	263.94	364.36	329.17	223.12	239.35	257.09	264.34	192.27	211.4	311.1	336.67	264.59	279.82
bta-miR-423-5p	exact	TGAGGGGCAGAGAGCGAGACTTT	11333.6	5687.81	10610	6637	14721.2	10955.2	9040.39	10899.5	10279.5	12772.1	14238.2	11793.8	13650.7	16580.8	11767.7	8483.6	12850.8	11115.4	13892.3	9778.6	8829.72	12903.1	11393.8	12496.8	10628.9
bta-miR-423-5p	lv3p_lv3pE_lv3p_1	TGAGGGGCAGAGAGCGAGACTTTT	2290.53	1179.69	2095.95	1302.5	2895.81	2138.36	1785.85	2133.79	2084.01	2782.7	2971.55	2104.73	2764.18	3607.41	2347.88	1785.77	2603.03	2210.41	2752.6	1946.85	1941.6	2549.89	2308.33	2518.27	2161.58
bta-miR-423-5p	lv3p_lv3pT_lv3p_-1	TGAGGGGCAGAGAGCGAGACTT	4244.81	1826.13	4481.79	3286.3	4758.62	4336.82	3926.19	4583.85	4558.93	3971.52	4903.78	3990.51	4640.3	5523.66	4638.7	3456.7	4408.87	4230.42	4689.91	3679.93	3650.36	4668.41	4541.91	4791.32	4330.44
bta-miR-423-5p	lv3p_lv3pT_lv3p_-2	TGAGGGGCAGAGAGCGAGACT	5057.48	1857.26	6703.75	4723.58	5182.39	5228.26	4680.91	5790.15	6111.17	3773.35	5462.03	5154.07	5591.68	4616.97	5824.71	4460.85	5163.93	4761.63	5563.23	5056.99	4008.14	5019.68	5708.08	6192.93	4743.76
bta-miR-423-5p	lv3p_lv3pT_lv3p_-3	TGAGGGGCAGAGAGCGAGAC	1120.61	409.94	1498.74	1162.02	1167.32	1193.99	906.35	1182.66	1141.04	867.59	1245.96	1289.16	1374.25	1052.95	1227.11	943.95	1134.68	1200.22	1352.09	1261.17	821.95	1044.06	1139.03	1390.68	887.61
bta-miR-423-5p	lv3p_lv3pT_lv3p_-4	TGAGGGGCAGAGAGCGAGA	269.148	88.54	404.16	288.08	280.59	233.6	193.65	218.41	234.05	205.28	358.71	368.27	409.39	266.15	265.13	208.42	270.29	295.61	418.92	327.04	280.34	194.32	185.32	325.15	140.13
bta-miR-423-5p	nta_A_nta_A_1	TGAGGGGCAGAGAGCGAGACA	44.0083	26.68	49.02	29.06	51.52	39.37	33.31	38.86	40.91	35.37	49.72	59.17	51.41	45.49	42.29	34.17	56.37	44.45	63.15	53.12	33.36	45.5	46.14	49.89	37.87
bta-miR-423-5p	nta_A_nta_A_1	TGAGGGGCAGAGAGCGAGACTTA	100.354	66.3	105.55	62.4	110	102.67	76.57	107.92	102.42	81.67	102.19	135.22	104.7	117.56	93.56	82.65	109.71	117.8	128.41	99.21	74.21	117.24	92.84	110.95	106.75
bta-miR-423-5p	nta_A_nta_A_1	TGAGGGGCAGAGAGCGAGACTTTA	68.9892	40.02	70.07	36.19	79.51	74.22	44.99	69.06	74.12	65.63	73.45	79.89	88.4	83.97	60.25	69.94	70.23	76.31	80.3	61.02	48.68	81.26	71.99	70.24	86
bta-miR-423-5p	nta_T_nta_T_1	TGAGGGGCAGAGAGCGAGACTTTTT	59.0729	42.45	56.83	30.49	109.42	42.2	31.07	45.88	68.28	118.86	81.2	37.6	91.85	125.73	46.88	31.39	48.97	57.79	57.14	40.39	33.19	53.86	42.45	58.58	65.25
bta-miR-425-5p	lv5p_lv5pE_lv5p_1	AATGACACGATCACTCCCGTTGA	173.957	118.05	139.53	101.44	196.84	169.36	167.05	159.65	160.55	267.62	240.22	191.4	184.01	320.74	118.9	127.16	138.94	227.82	168.11	132.57	187.23	189.68	155.78	151.65	160.66
bta-miR-425-5p	mv	AATGACACGATCACTCCCGT	118.23	110.37	127.5	143.04	117.52	128.67	99.19	120.09	134.71	92.06	101.7	152.09	146.39	116.4	130.07	103.71	117.87	121.5	84.51	122.03	108.25	114.69	106.87	137.75	100.55
bta-miR-425-5p	mv	AATGACACGATCACTCCCGTTG	1168.27	739.83	944.23	805.83	1481.87	1169.31	1053.51	1131.86	1311.12	1348.51	1289.55	1339.14	1389.93	1670.16	1125.56	820.96	1057.42	1457.68	1334.05	978.47	1147.91	1127.17	1076.28	1097.56	1140.48
bta-miR-425-5p	nta_T_nta_T_1	AATGACACGATCACTCCCGTTGT	41.3404	31.53	28.87	29.92	55.96	40.69	33.81	40.5	37.83	60.16	44.72	41.87	46.71	78.84	39.1	33.97	33.79	44.08	46.01	35.56	36.08	36.91	32.85	42.19	40.22
bta-miR-429	lv3p_lv3pT_lv3p_-1	TAATACTGTCTGGTAATGCCG	98.9396	46.09	137.73	75.51	111.35	113.97	65.38	81.47	69.2	101.18	86.85	151.45	141.37	103.8	121.89	96.16	90.73	108.91	72.78	149.25	62.98	74.99	98.2	119.39	93.92
bta-miR-450b	lv3p_lv3pT_lv3p_-1	TTTTGCAATATGTTCCTGAAT	48.3079	70.34	62.55	43.31	46.51	52.94	43.25	70.23	36.91	49.22	49.08	58.1	57.68	52.25	40.3	44.7	31.7	44.82	50.82	66.29	33.7	34.36	42.45	35.74	42.14
bta-miR-450b	mlv3p_mlv3p_1	TTTTGCAATATGTTCCTGAATAT	40.5554	60.24	42.1	29.92	41.1	37.49	38.53	53.84	28.3	48.49	34.06	38.45	48.59	35.69	45.29	49.07	35.11	33.71	35.79	49.6	35.74	29.02	51.31	31.03	40.86
bta-miR-455-5p	lv3p_lv3pE_lv3p_1	TATGTGCCTTTGGACTACATCG	54.2067	35.98	48.11	70.95	44.58	41.44	45.24	57.59	31.37	62.35	51.5	63.66	75.23	57.62	81.2	60.2	37.58	55.94	65.56	71.55	37.45	41.79	92.47	32.02	39.58
bta-miR-455-5p	lv3p_lv3pT_lv3p_-6	TATGTGCCTTTGGAC	101.647	43.66	130.21	159.57	92.44	102.86	86.76	112.13	69.51	62.35	116.23	143.12	155.79	115.93	125.48	67.55	62.07	128.17	116.38	126.86	69.96	88.22	117.76	70.99	75.52
bta-miR-455-5p	mv	GTATGTGCCTTTGGAC	280.413	114.41	352.73	323.13	225.01	303.68	257.04	324.93	160.24	267.08	352.41	318.71	465.82	328.67	324.58	182.79	151.66	324.88	347.04	278.75	239.15	296.94	388.35	190.12	211.79
bta-miR-486	exact	TCCTGTACTGAGCTGCCCCGAG	36841.8	7152.92	14263.9	28659.7	15879.1	35714.9	71727.5	32623	53110	19007.8	27966.5	22497.1	12957.3	19365.7	42059.4	59880.9	45746.3	42566.5	27559.3	19555.5	82844.2	51211.6	45838.1	57378	48638.6
bta-miR-486	exactNucVar	GCCTGTACTGAGCTGCCCCGAG	155.682	68.32	70.37	86.91	179.28	78.93	277.18	47.29	270.65	68	55.7	199.94	39.81	32.19	139.25	156.76	371.46	147.81	97.14	167.69	230.64	127.92	117.21	450.49	255.44
bta-miR-486	lv3p_lv3pT_lv3p_-1	GCCTGTACTGAGCTGCCCCGA	250.544	94.2	91.12	138.48	293.52	130.93	462.12	77.02	405.05	84.22	86.37	340.29	66.77	58.55	248.37	226.5	650.09	239.67	123.6	277.87	328.85	216.38	189.56	832.47	351.06
bta-miR-486	lv3p_lv3pT_lv3p_-1	TCCTGTACTGAGCTGCCCCGA	54693.9	11032	17815.3	43443.1	24469.1	52737.6	114904	46427.9	75409.8	22688.6	40959.7	36438.4	19896.2	29841.8	65970.1	86459.5	71607.7	66610.3	33524.7	28763.4	113451	77699.8	67916.1	97720	66867.9
bta-miR-486	lv3p_lv3pT_lv3p_-2	TCCTGTACTGAGCTGCCCCG	2960.47	760.85	970.69	2628.64	1524.13	2985.16	7172.75	2562.89	3935.51	1083.8	2058.31	2262.81	1134.76	1295.31	3911.34	4273.29	3894.68	3438.05	1499.45	1618.5	4753.84	4116.79	3944.99	5895.08	3329.66
bta-miR-486	lv3p_lv3pT_lv3p_-3	TCCTGTACTGAGCTGCCCC	110.269	33.56	48.72	122.53	60.4	123.39	282.64	82.4	158.7	57.24	90.57	79.25	50.78	46.19	144.83	153.19	108.95	133.36	78.79	50.92	154.55	158.34	141.2	177.71	108.25
bta-miR-486	lv3p_lv3pT_lv3p_-4	TCCTGTACTGAGCTGCCC	185.583	134.63	135.32	411.46	142.8	275.23	373.38	247.67	357.07	94.25	129.15	148.67	93.41	90.27	170.77	190.14	133.06	139.66	99.84	90.87	182.47	216.38	192.52	229.34	175.64
bta-miR-486	mlv3p_mlv3p_1	TCCTGTACTGAGCTGCCCCGAGG	376.497	82.88	125.4	266.14	153.8	330.62	769.38	349.74	572.06	163.89	272.99	241.38	131.66	188.24	402.78	624.66	500.53	405.26	233.37	231.34	826.89	486.85	550.41	591.47	534.19
bta-miR-486	nta_A_nta_A_1	TCCTGTACTGAGCTGCCCCGAA	1026.95	196.08	387.62	947.74	335.2	802.52	2135.12	877.39	1543.63	498.6	661.73	550.48	447.64	555.4	1229.5	1910.15	1389.4	1403.23	653.79	499.55	2441	1229.09	1285.4	1428.66	1237.82
bta-miR-486	nta_A_nta_A_1	TCCTGTACTGAGCTGCCCCGAGA	14741.3	2482.68	4687.78	10843.7	5621.8	14261.9	30939.7	13689.3	23867.4	6491.88	11050	8123.08	5506.1	9205.01	17582.7	23934.8	17281.7	16889.5	8943.76	7702.69	33717.2	19794.3	19364.7	19731.7	22078.1
bta-miR-486	nta_A_nta_A_1	TCCTGTACTGAGCTGCCCCGAGTA	129.631	38	39.09	158.15	44.96	136.96	246.35	101.6	99.34	57.06	87.82	80.32	34.17	54.58	106.33	304.58	158.3	55.57	50.52	86.04	467.91	129.55	171.66	174.24	228.05
bta-miR-486	nta_A_nta_A_2	TCCTGTACTGAGCTGCCCCGAAA	175.952	45.68	54.13	173.25	49.4	143.74	357.47	167.61	283.57	82.58	101.54	85.66	64.26	92.84	212.46	345.31	204.8	206.71	110.07	86.92	478.63	206.63	228.88	178.21	262.5
bta-miR-486	nta_C_nta_C_1	TCCTGTACTGAGCTGCCCCGAC	171.085	32.34	75.78	158.72	79.89	149.77	295.57	140.93	186.07	92.61	99.28	138.42	62.38	73.71	193.51	323.66	263.45	185.59	119.09	88.67	364.42	220.79	189.93	406.31	165.16
bta-miR-486	nta_C_nta_C_2	TCCTGTACTGAGCTGCCCCGACC	143.146	26.68	52.02	124.24	54.23	143.36	282.4	121.96	200.22	79.67	97.18	91.21	50.47	49.68	139.85	258.69	180.7	135.21	97.44	65.41	381.95	209.18	153.57	253.42	186.76
bta-miR-486	nta_G_nta_G_1	TCCTGTACTGAGCTGCCCCGG	351.114	127.35	100.74	105.43	237.75	256.58	735.32	371.51	451.49	71.1	127.53	379.16	80.88	53.42	405.78	629.83	706.28	214.86	72.78	349.42	313.02	457.83	672.6	1042.7	463.38
bta-miR-486	nta_T_nta_T_1	GCCTGTACTGAGCTGCCCCGAGT	145.242	56.6	60.14	83.49	161.33	71.77	273.7	48.69	255.89	62.9	51.98	194.82	37.3	33.36	132.27	156.36	363.48	120.39	76.39	167.25	231.32	104.94	107.79	410.53	223.13
bta-miR-486	nta_T_nta_T_1	TCCTGTACTGAGCTGCCCCGAAT	271.219	59.83	116.07	328.83	82.79	232.47	545.65	210.22	352.77	141.1	170.64	159.36	110.03	105.43	289.07	568.63	331.79	246.71	177.13	144.86	851.57	288.12	334.27	333.09	328.82
bta-miR-486	nta_T_nta_T_1	TCCTGTACTGAGCTGCCCCGACT	422.603	103.09	158.47	429.42	149.36	394.67	895.16	337.57	481.33	250.85	265.72	271.5	133.85	139.96	472.81	819.77	490.84	311.91	273.37	227.83	1201.01	528.18	538.97	664.19	602.65
bta-miR-486	nta_T_nta_T_1	TCCTGTACTGAGCTGCCCCGAGAT	643.16	113.2	313.94	583	277.89	538.78	984.41	586.41	811.34	399.07	436.68	325.97	194.66	352.46	678.09	1327.21	860.4	665.31	543.12	349.86	1822.11	780.55	729.64	894.03	867.71
bta-miR-486	nta_T_nta_T_1	TCCTGTACTGAGCTGCCCCGAGT	34018.7	6815.75	11984.2	28151.1	13202.1	33207.8	67558.4	29221.6	49966.1	16680.7	26205	20987.3	12034.4	18341.9	37745.8	58929.6	42052.8	35570.4	22091.1	18620.9	83929.3	45154.9	42467.9	49618.6	45911.6
bta-miR-486	nta_T_nta_T_1	TCCTGTACTGAGCTGCCCCGAGTAT	383.907	88.54	174.11	381.83	152.64	357.74	577.72	334.99	440.12	224.24	274.76	230.06	109.09	163.28	314.01	858.71	534.88	302.28	243.29	230.9	1295.65	447.15	426.19	522.97	528.63
bta-miR-486	nta_T_nta_T_1	TCCTGTACTGAGCTGCCCCGAT	1383.01	318.57	583.68	1462.07	463.92	1180.61	2786.42	1074.04	1633.75	778.44	912.6	847.19	440.43	624.91	1527.95	2793.89	2127.75	1461.76	929.86	721.67	3262.27	1799.53	1545.84	2453.99	1461.16
bta-miR-486	nta_T_nta_T_1	TCCTGTACTGAGCTGCCCCGT	234.216	59.02	73.67	209.44	102.86	257.33	575.23	162.23	306.02	88.24	155.3	166.62	76.49	101.47	297.45	404.12	349.44	253.75	93.23	128.62	345.87	370.77	288.86	511.05	244.1
bta-miR-486	nta_T_nta_T_2	TCCTGTACTGAGCTGCCCCGAGATT	111.538	29.51	47.81	92.89	41.88	92.5	197.88	103.24	123.02	75.47	74.1	51.05	31.97	61.35	107.53	208.02	152.99	84.83	93.23	69.8	330.89	128.85	145.63	144.21	188.26
bta-miR-486	nta_T_nta_T_2	TCCTGTACTGAGCTGCCCCGAGTT	2997.29	548.61	1084.06	2496.14	1245.67	2898.12	5418.71	2653.95	3803.26	1443.49	2320.97	1802.9	928.5	1469.09	3243.22	5629.11	4027.74	2850.16	2164.97	1665.91	7766.92	4261.66	3544.09	4679.13	3988.57
bta-miR-486	nta_T_nta_T_2	TCCTGTACTGAGCTGCCCCGATT	460.025	98.24	202.08	468.45	131.22	388.26	989.88	329.61	480.71	259.06	299.63	281.54	133.22	189.18	518.89	968.58	737.03	354.14	293.21	259	1241.18	598.76	528.82	781.59	508.31
bta-miR-486	nta_T_nta_T_2	TCCTGTACTGAGCTGCCCCGTT	111.44	26.28	31.57	99.45	40.72	110.39	253.31	89.66	145.47	47.58	76.52	67.5	34.8	41.99	129.87	198.09	176.71	133.73	73.68	56.19	210.89	152.53	147.85	209.98	119.8
bta-miR-486	nta_T_nta_T_3	TCCTGTACTGAGCTGCCCCGAGTTT	1162.28	249.84	579.77	1092.49	538.79	1030.47	1682.44	1015.75	1323.42	761.85	835.11	807.89	336.98	527.41	908.51	2358.38	1535.55	843.12	946.7	763.82	3674.19	1388.36	1210.46	1893.79	1589.52
bta-miR-497	lv3p_lv3pT_lv3p_-1	CAGCAGCACACTGTGGTTTGT	136.695	170.2	153.36	216.56	77	162.76	125.04	232.93	153.16	141.1	112.36	100.4	205.32	146.02	162.19	138.88	45.74	196.7	113.98	114.57	49.19	140	120.71	55.1	147.4
bta-miR-532	exact	CATGCCTTGAGTGTAGGACCGT	97.2533	78.83	120.89	95.17	100.93	129.61	81.79	152.16	131.02	121.05	111.55	100.61	113.79	114.53	91.97	87.42	51.82	97.8	88.42	71.55	60.43	88.92	93.03	57.09	93.7
bta-miR-532	lv3p_lv3pT_lv3p_-1	CATGCCTTGAGTGTAGGACCG	84.3663	75.2	127.8	132.79	80.86	117.55	67.37	133.44	135.94	70.55	67.64	93.56	105.01	60.65	67.43	77.49	52.39	74.83	82.7	93.06	47.83	65.7	74.02	58.08	62.9
bta-miR-6119-5p	exact	AGAGGTAAAAAATTGATTTGACT	92.8046	110.37	71.27	49.87	209.77	89.86	44.75	99.02	82.12	227.7	135.61	46.14	89.97	231.63	49.08	59.21	33.79	115.21	73.98	82.09	43.23	74.53	43.75	46.91	117.45
bta-miR-6119-5p	lv3p_lv3pT_lv3p_-1	AGAGGTAAAAAATTGATTTGAC	86.2546	56.6	83.9	48.16	175.03	76.3	39.77	84.51	102.72	228.61	142.71	62.16	121.63	174.48	36.51	63.98	34.36	99.65	83.3	50.92	51.06	65.24	55.56	39.46	93.49
bta-miR-6529	exact	GAGAGATCAGAGGCGCAGAGT	2037	791.58	1763.37	1017.83	3033.4	2227.66	1305.09	1785.92	2000.66	2855.99	3497.03	1952.85	2725.94	3322.36	1936.32	1476.42	1732.19	2060.02	2637.42	1536.85	1535.99	2268.97	2145.72	1745.12	1533.26
bta-miR-6529	exactNucVar	TAGAGATCAGAGGCGCAGAGT	169.96	162.12	116.98	46.16	692.59	71.02	76.81	33.01	225.44	162.25	82.33	450.08	134.48	91.21	116.71	53.84	369.75	100.76	138.94	276.55	54.3	93.56	96.53	295.86	137.77
bta-miR-6529	lv3p_lv3pT_lv3p_-1	GAGAGATCAGAGGCGCAGAG	196.055	65.49	199.97	177.81	208.42	227.19	172.02	229.65	172.85	197.44	267.34	192.68	226.01	226.03	207.88	212.79	163.43	188.18	217.13	165.05	173.79	195.95	248.81	205.76	163.66
bta-miR-660	exact	TACCCATTGCATATCGGAGCTG	1112.68	904.37	1373.35	1135.23	1337.91	1247.3	839.98	1773.28	1403.69	1108.41	1157.01	1099.68	1405.91	1244.92	1029.6	863.68	672.87	1115.39	1128.04	1112.36	756.25	1047.31	1164.69	731.21	1051.91
bta-miR-660	lv3p_lv3pT_lv3p_-1	TACCCATTGCATATCGGAGCT	445.308	354.96	645.93	638.85	461.99	522.2	326.64	708.14	648.02	340.73	413.28	516.94	572.4	456.26	401.59	324.65	227.39	487.87	402.68	511.84	247.49	377.74	418.62	328.62	352.56
bta-miR-660	lv3p_lv3pT_lv3p_-2	TACCCATTGCATATCGGAGC	174.83	124.92	256.51	251.04	171.17	201.38	128.52	289.11	234.05	139.28	183.88	203.79	242.31	170.75	160.4	117.22	81.81	194.11	178.03	205.88	100.25	149.75	170.18	118.14	123.44
bta-miR-660	mlv3p_mlv3p_1	TACCCATTGCATATCGGAGCTGT	124.012	119.26	152.16	127.37	110	153.16	116.34	210.69	156.24	124.33	113.01	111.08	139.81	118.26	125.28	118.22	79.91	122.99	101.95	104.04	88.17	134.89	131.24	78.18	139.7
bta-miR-660	nta_A_nta_A_1	TACCCATTGCATATCGGAGCTGA	49.2258	41.24	51.12	58.7	47.67	52.94	49.22	71.4	67.05	43.02	47.14	48.06	60.81	49.92	51.07	50.66	32.08	36.3	45.41	46.53	38.13	51.08	48.91	37.98	54.98
bta-miR-744	lv3p_lv3pT_lv3p_-1	TGCGGGGCTAGGGCTAACAGC	182.086	118.05	147.05	118.82	303.75	178.4	96.45	143.97	176.54	255.41	260.72	181.79	280.56	309.31	174.76	105.5	149.19	186.7	224.65	155.84	139.23	202.91	178.3	154.88	127.29
bta-miR-769	exact	TGAGACCTCCGGGTTCTGAGCT	158.687	107.54	158.47	132.22	193.36	127.54	131.75	164.34	190.69	203.82	171.28	141.41	208.46	207.14	182.94	138.68	94.33	217.45	193.37	114.13	114.38	145.57	227.4	94.81	147.4
bta-miR-874	exact	CTGCCCTGGCCCGAGGGACCGA	66.3621	58.62	62.55	55.56	79.89	64.24	47.73	66.48	61.82	97.9	66.19	56.18	75.55	132.49	69.23	43.51	56.94	74.83	73.98	57.07	57.53	58.27	64.23	48.15	63.75
bta-miR-92a	exact	TATTGCACTTGTCCCGGCCTGT	15550.6	10976.2	12001.4	6608.22	11555.3	18300	25610.8	18549.8	21118.5	13675.4	12737.6	15722.4	11488.4	15023	14383.5	15083.3	21550.3	16362	12021.5	12527.9	14220	16873.9	15142.8	23587.3	18094.7
bta-miR-92a	lv3p_lv3pE_lv3p_1	TATTGCACTTGTCCCGGCCTGTT	180.155	257.53	150.05	47.87	290.43	156.55	123.8	195	227.59	474.72	190.01	137.78	183.07	413.11	90.77	86.23	128.31	210.04	131.42	138.72	68.6	107.03	112.59	137.01	265.49
bta-miR-92a	lv3p_lv3pT_lv3p_-1	TATTGCACTTGTCCCGGCCTG	2956	1838.66	2854.65	1539.57	2278.67	3959.67	4911.6	3778.79	4430.98	2054.94	2349.06	3047.84	2185.83	2138.55	3153.05	2649.05	3814.77	2406.38	2072.34	2828.31	2308.75	2942.02	3495.36	4591.27	3313.83
bta-miR-92a	lv3p_lv3pT_lv3p_-2	TATTGCACTTGTCCCGGCCT	121.845	80.45	138.03	66.96	126.4	145.62	144.43	132.97	184.53	98.08	126.4	143.98	92.79	98.67	113.91	97.55	156.4	137.43	98.64	120.72	123.4	85.67	127.17	170.27	113.81
bta-miR-92a	lv3p_lv3pT_lv3p_-3	TATTGCACTTGTCCCGGCC	431.485	352.13	648.63	240.5	472.6	588.52	439.5	503.54	618.19	365.89	445.56	538.52	358.92	357.59	383.03	283.52	598.47	359.33	311.26	492.97	299.74	308.32	405.7	621.01	362.19
bta-miR-92a	lv3p_lv3pT_lv3p_-4	TATTGCACTTGTCCCGGC	218.85	143.92	398.74	131.93	213.05	277.49	190.42	269.91	238.97	179.39	256.2	276.63	210.97	208.77	185.73	153.38	259.09	180.77	196.68	335.38	175.66	166.23	199.16	235.79	168.15
bta-miR-92a	lv5p_lv5pT_lv5p_-1	ATTGCACTTGTCCCGGCCTGT	487.167	272.48	350.93	315.72	510.04	491.5	644.84	499.8	586.82	516.47	475.43	518.87	430.39	547.7	427.92	489.36	647.25	547.88	456.51	414.39	476.93	502.41	416.59	726.49	425.3
bta-miR-92a	mlv3p_mlv3p_2	TATTGCACTTGTCCCGGCCTGTAG	161.658	126.94	115.17	98.59	196.84	141.85	178.49	145.37	191.92	296.06	158.21	155.94	136.36	212.04	90.37	194.31	167.98	157.07	117.29	123.79	246.98	110.74	152.46	161.58	203.45
bta-miR-92a	mv	ATTGCACTTGTCCCGGCCTG	132.703	77.62	111.26	100.3	109.03	147.32	204.84	142.56	205.76	82.77	103	135.22	98.74	96.34	155.41	147.82	149.19	121.87	89.32	119.4	136.85	163.21	154.12	184.66	148.26
bta-miR-92a	nta_A_nta_A_1	TATTGCACTTGTCCCGGCCTGA	754.51	452.79	532.56	333.96	484.76	772.19	1392.84	758.71	989.72	506.99	599.74	768.79	528.2	766.97	746.52	688.84	1251.79	894.98	639.96	574.18	880.67	740.84	720.59	1284.95	796.69
bta-miR-92a	nta_A_nta_A_1	TATTGCACTTGTCCCGGCCTGTA	268.019	322.62	280.26	101.73	398.88	235.67	205.33	233.16	331.24	733.41	278.64	226.86	291.21	485.42	145.83	151	195.5	311.17	230.36	182.61	117.45	190.61	191.04	257.64	334.81
bta-miR-92a	nta_A_nta_A_2	ATTGCACTTGTCCCGGCCTGTAA	58.6121	46.09	42.1	30.49	79.89	43.52	48.97	50.56	75.04	95.89	67.16	48.7	71.16	96.34	45.09	55.43	59.6	70.38	54.13	47.85	52.08	50.61	55.74	53.12	66.75
bta-miR-92a	nta_A_nta_A_2	TATTGCACTTGTCCCGGCCTGTAA	851.571	941.16	710.58	331.68	1252.81	642.77	627.44	761.75	1177.33	1757.42	890.16	722.23	944.8	1711.45	469.22	621.28	829.84	970.92	752.73	638.27	706.38	521.68	763.23	738.65	953.93
bta-miR-92a	nta_C_nta_C_1	TATTGCACTTGTCCCGGCCTGC	130.366	165.35	163.59	59.27	88.96	135.45	178.98	141.39	118.1	113.39	135.93	124.96	69.9	109.87	116.51	107.69	209.93	122.62	100.44	118.08	123.57	117.01	130.31	242.49	134.99
bta-miR-92a	nta_T_nta_T_1	ATTGCACTTGTCCCGGCCTGTAT	76.51	61.45	44.51	48.73	91.28	63.49	72.09	62.74	87.65	118.68	80.56	69.42	71.78	115.23	57.26	83.05	88.07	73.72	62.85	52.24	89.36	71.51	76.23	104.49	89.85
bta-miR-92a	nta_T_nta_T_1	TATTGCACTTGTCCCGGCCTGTAT	1597.54	1655.93	1385.07	623.18	2340.62	1248.43	1135.8	1567.98	2018.5	3331.62	1824.39	1312.44	1684.9	3292.5	893.15	1214.36	1541.25	1765.52	1256.46	1105.78	1376.67	1057.52	1276.73	1542.59	1889.67
bta-miR-92a	nta_T_nta_T_1	TATTGCACTTGTCCCGGCCTGTTT	154.445	228.82	150.36	36.76	238.91	133.38	95.71	171.83	183.92	385.94	184.52	104.46	123.51	403.54	71.62	83.84	144.63	161.88	115.48	114.13	77.11	94.72	81.21	117.15	203.24
bta-miR-92b	exact	TATTGCACTCGTCCCGGCCTCC	163.223	147.97	170.2	94.89	149.75	181.98	149.65	244.63	263.88	118.5	109.29	179.01	111.91	131.56	144.83	126.96	219.8	141.14	156.68	122.03	122.04	173.43	159.84	328.37	169.01
bta-miR-92b	lv3p_lv3pT_lv3p_-1	TATTGCACTCGTCCCGGCCTC	112.075	82.47	145.54	73.8	102.66	133.94	110.62	141.86	194.38	97.35	78.62	135.64	94.98	73.94	108.93	85.04	147.1	94.46	88.11	93.06	76.08	106.1	107.42	221.65	96.06
bta-miR-92b	lv3p_lv3pT_lv3p_-2	TATTGCACTCGTCCCGGCCT	139.017	99.45	150.96	79.79	168.28	154.1	150.89	166.21	179	121.42	113.97	177.73	157.05	94.24	138.65	102.72	135.9	111.13	189.16	138.72	117.96	122.82	149.32	205.26	111.67
bta-miR-92b	lv3p_lv3pT_lv3p_-3	TATTGCACTCGTCCCGGCC	78.9796	57.41	105.25	49.01	79.89	100.41	69.11	83.57	111.64	67.27	73.45	84.59	87.77	57.62	69.42	70.33	84.65	64.46	83.3	90.87	64.17	71.97	89.52	124.85	54.98
bta-miR-92b	lv3p_lv3pT_lv3p_-4	TATTGCACTCGTCCCGGC	57.0546	32.34	71.87	42.17	52.3	68.95	54.94	64.14	76.27	54.69	53.6	70.07	53.29	45.49	56.66	47.88	58.08	33.71	64.06	64.97	54.64	54.56	64.97	85.38	44.28
bta-miR-93	exact	CAAAGTGCTGTTCGTGCAGGTA	237.107	86.11	132.61	165.84	165.77	293.5	357.72	282.32	291.87	196.16	260.07	239.67	155.17	245.16	217.45	323.26	195.88	290.42	184.35	186.56	360.34	268.85	261.18	222.89	307.42
bta-miR-93	lv3p_lv3pE_lv3p_1	CAAAGTGCTGTTCGTGCAGGTAG	377.106	141.9	219.82	189.21	359.71	476.99	483.25	477.09	421.05	425.5	452.51	348.19	297.17	430.14	329.77	490.55	301.99	448.23	342.23	285.77	448.34	478.03	389.64	310.5	502.96
bta-miR-93	lv3p_lv3pT_lv3p_-1	CAAAGTGCTGTTCGTGCAGGT	1338.05	602.38	857.33	1158.03	1162.69	1554.18	1778.89	1483	1510.72	1059.56	1468.58	1462.4	1093.07	1354.79	1309.3	1585.7	1150.81	1769.59	1138.57	1191.82	1992.84	1511.64	1390.61	1210.74	1315.9
bta-miR-93	nta_T_nta_T_1	CAAAGTGCTGTTCGTGCAGGTAT	84.9358	43.26	60.44	49.87	74.3	128.67	97.94	133.9	87.35	88.6	91.21	85.02	64.26	91.44	73.02	117.42	57.89	90.02	80.6	69.8	103.32	101.46	79.92	64.78	103.97
bta-miR-99a-5p	lv3p_lv3pT_lv3p_-1	AACCCGTAGATCCGATCTTG	94.6713	131.39	168.7	158.72	113.66	85.15	70.85	94.58	156.85	76.75	63.12	123.9	105.33	59.25	65.63	54.84	92.82	98.91	92.93	104.91	75.23	58.51	62.94	93.82	63.32
bta-miR-99b	lv3p_lv3pT_lv3p_-1	CACCCGTAGAACCGACCTTGC	97.3129	221.55	101.04	113.12	91.09	87.41	69.36	128.28	83.96	101.18	91.53	69.85	91.22	94.7	95.96	103.32	91.87	90.39	78.49	109.74	102.81	88.69	52.42	70.99	106.54
bta-miR-99b	lv3p_lv3pT_lv3p_-4	CACCCGTAGAACCGACCT	400.375	502.12	509.7	672.48	382.09	470.96	351.75	595.31	447.19	290.96	381.31	402.45	513.46	456.03	395.4	256.9	291.17	412.67	360.88	378.4	283.57	331.53	319.69	303.06	299.93
bta-let-7d	lv3p_lv3pT_lv3p_-6	AGAGGTAGTAGGTTGC	49.7775	24.66	73.67	81.21	49.02	65.56	45.24	77.25	67.36	29.9	40.04	74.98	46.71	41.99	38.9	45.1	31.51	52.6	33.68	82.97	30.98	39.7	45.59	39.46	36.58
bta-miR-100	lv3p_lv3pT_lv3p_-1	AACCCGTAGATCCGAACTTGT	54.1413	135.43	95.93	85.77	34.54	47.47	30.33	70.93	53.21	53.42	52.63	42.08	56.42	40.82	34.71	62.78	53.53	53.34	56.84	45.65	74.21	25.07	23.44	40.46	30.38
bta-miR-100	lv3p_lv3pT_lv3p_-4	AACCCGTAGATCCGAACT	55.9358	53.36	111.86	121.1	44.77	54.07	31.07	58.76	46.75	57.43	67.32	74.55	84.01	59.02	49.28	39.14	45.93	49.64	66.76	55.31	45.96	36.91	27.5	39.71	22.25
bta-miR-10a	exact	TACCCTGTAGATCCGAATTTGTG	42.535	43.66	25.26	27.64	82.79	36.36	25.85	47.05	33.52	68.18	46.33	22	33.23	66.48	34.91	44.51	28.47	45.19	30.07	53.99	44.94	33.66	46.33	36.24	64.18
bta-miR-10b	mv	ACCCTGTAGAACCGA	51.1737	28.7	65.55	107.43	46.12	58.78	35.8	63.67	57.82	40.11	44.07	72.63	73.67	55.05	47.88	38.54	20.69	60.38	44.51	63.21	33.7	45.74	48.54	33.01	42.57
bta-mir-125b-2-3p_novel	exact	ACAAGTCAGGCTCTTGGGACC	31.6975	34.77	38.49	32.77	30.88	25.24	28.84	39.8	31.06	25.71	36.16	30.55	32.91	27.76	33.91	30	27.52	30.75	35.49	38.19	33.7	32.74	36.36	19.11	28.03
bta-mir-125b-2-3p_novel	lv3p_lv3pE_lv3p_1	ACAAGTCAGGCTCTTGGGACCT	40.1092	46.09	40.9	39.61	35.12	31.27	35.05	64.61	34.75	33.91	41.97	37.38	52.35	34.29	43.49	36.56	33.79	35.19	39.1	48.29	47.83	41.56	42.64	24.08	42.79
bta-miR-1307	mlv3p_mlv3p_1	ACTCGGCGTGGCGTCGGTCGTGG	49.3204	42.05	35.78	24.22	69.86	56.7	25.36	46.35	69.82	76.93	60.38	42.51	78.37	62.05	40.7	32.98	39.29	62.97	57.14	37.75	36.6	54.79	57.59	28.79	44.71
bta-miR-1307	mv	CTCGGCGTGGCGTCGGTCGTGG	49.7825	34.77	39.99	20.52	61.95	48.42	38.78	38.39	65.82	73.29	64.09	48.92	86.52	65.31	51.47	35.56	40.62	61.49	56.54	32.48	41.7	59.9	49.65	40.95	37.65
bta-miR-1388-3p	lv3p_lv3pT_lv3p_-2	ATCTCAGGTTTGTCAGCCCG	55.0746	40.02	67.96	74.37	55.96	69.7	42.76	75.38	50.44	34.09	54.89	65.37	79.93	44.79	70.82	50.66	35.11	51.49	56.84	91.31	22.98	57.11	58.88	37.98	32.95
bta-miR-140	mv	ACCACAGGGTAGAACCACGG	102.485	16.58	120.59	116.83	42.65	111.52	106.89	138.59	78.43	108.29	115.1	61.52	173.04	153.49	170.57	95.57	25.43	167.81	117.29	58.38	90.38	114.92	141.76	28.54	105.47
bta-miR-140	mv	ACCACAGGGTAGAACCACGGACAG	47.8133	17.38	47.21	35.9	37.82	40.5	42.26	58.06	33.83	49.4	50.21	33.32	72.1	59.95	90.37	47.49	30.18	62.6	50.22	43.02	42.72	48.06	70.32	27.05	57.55
bta-miR-140	nta_C_nta_C_1	ACCACAGGGTAGAACCACGGACC	43.5821	20.62	38.79	35.33	53.26	40.31	36.29	43.54	28.3	49.59	46.49	51.91	67.4	38.02	68.23	39.74	29.42	48.53	44.51	35.56	34.72	42.72	59.8	42.19	50.7
bta-miR-140	nta_G_nta_G_1	ACCACAGGGTAGAACCACGGAAG	46.4958	14.15	46.31	38.75	39.95	52.37	45.24	55.72	28.91	39.92	53.6	50.2	67.08	55.75	63.84	50.07	29.99	58.9	50.22	50.04	32.51	42.95	66.08	35	48.35
bta-miR-140	nta_T_nta_T_1	ACCACAGGGTAGAACCACGGAAT	56.4729	22.64	44.81	45.88	49.21	65.93	55.44	75.61	54.75	56.7	55.21	56.82	89.34	62.98	76.61	67.95	30.18	63.35	50.22	54.87	29.11	71.04	81.95	35.49	59.26
bta-miR-142-5p	mlv3p_mlv3p_2	CATAAAGTAGAAAGCACTACTA	71.165	85.71	51.72	35.62	128.14	74.04	31.57	80.06	63.66	194.88	102.35	86.51	91.22	176.11	27.33	36.16	24.68	98.54	61.35	44.34	27.74	49.45	37.28	28.05	71.45
bta-miR-142-5p	mv	CCCATCAAGTAGAAAGCACTA	62.7858	10.51	79.09	51.86	30.1	68.95	57.92	85.45	35.98	84.04	103.32	43.58	81.19	118.96	56.06	54.04	31.7	89.65	129.92	25.9	79.32	61.29	56.67	30.28	41.08
bta-miR-150	lv3p_lv3pT_lv3p_-4	TCTCCCAACCCTTGTACCA	70.6296	55.79	153.96	70.95	35.12	87.79	44.99	57.59	94.73	69.28	68.29	101.04	68.96	53.65	36.11	36.56	45.36	182.26	126.31	28.53	23.32	73.13	66.26	31.27	83.86
bta-miR-150	nta_G_nta_G_1	TCTCCCAACCCTTGTACCAGTGG	101.252	110.77	217.41	28.49	99.77	108.32	68.86	100.19	163.62	69.28	52.95	262.53	61.13	35.46	65.04	67.35	125.08	124.1	63.76	79.89	22.98	103.78	165.75	84.64	148.9
bta-miR-151-3p	lv3p_lv3pT_lv3p_-2	CTAGACTGAAGCTCCTTGA	35.4033	29.11	43.3	46.73	31.26	33.72	28.84	53.14	36.91	28.8	39.87	42.51	36.05	37.32	35.51	26.42	19.93	50.75	37.29	37.31	25.36	32.27	34.7	30.28	32.3
bta-miR-154c	exact	AGATATTGCACGGTTGATCTCT	44.0654	66.3	49.32	71.52	39.37	50.11	37.54	75.85	53.21	36.83	30.67	38.88	47.65	33.82	52.07	38.94	22.97	44.82	30.98	43.46	34.21	31.57	46.7	28.79	51.99
bta-miR-155	mlv3p_mlv3p_1	TTAATGCTAATCGTGATAGGGGTT	50.7812	25.87	67.06	16.81	79.12	51.99	26.35	75.38	51.67	129.44	57.79	77.76	54.23	73.01	31.92	28.41	36.82	54.08	60.45	39.07	28.08	26.23	49.28	34.5	43.43
bta-miR-181a	lv3p_lv3pE_lv3p_1	AACATTCAACGCTGTCGGTGAGTTT	58.755	55.39	39.99	30.49	93.4	51.62	26.1	81.47	89.19	134.91	94.6	45.71	88.71	110.8	39.3	41.33	26.57	67.42	48.42	34.68	22.98	41.33	51.5	25.32	68.89
bta-miR-186	lv5p_lv5pT_lv5p_-1	AAAGAATTCTCCTTTTGGGCT	56.4821	57.81	67.06	96.31	83.37	54.07	47.98	60.63	24.3	50.5	70.55	68.36	40.12	74.64	50.47	47.88	43.85	25.56	64.36	68.92	58.38	53.17	50.57	48.15	48.56
bta-miR-186	nta_A_nta_A_1	CAAAGAATTCTCCTTTTGGGCA	44.4833	54.17	86.3	45.88	48.05	39.56	28.09	38.16	19.38	62.35	50.53	73.7	36.99	51.78	30.12	27.62	28.47	35.93	92.02	45.65	26.21	35.75	36.73	25.81	48.35
bta-miR-192	mv	TGACCTATGCATTGACAGCC	55.9229	19.41	103.14	50.72	38.21	75.17	31.07	60.63	34.45	36.64	99.28	36.74	113.48	70.68	73.61	60.8	33.03	52.23	46.61	81.21	44.08	59.67	41.16	36.49	43.64
bta-miR-192	nta_A_nta_A_1	TGACCTATGAATTGACAGCCAA	51.8908	162.92	95.93	37.9	38.6	54.25	27.84	33.24	12.3	53.6	68.77	46.35	51.72	66.48	55.66	32.98	50.87	31.12	61.65	76.38	29.62	47.13	44.85	30.78	34.44
bta-miR-194	lv3p_lv3pT_lv3p_-7	TGTAACAGCAACTCC	62.2604	31.13	98.03	99.73	60.59	64.24	51.46	50.8	46.44	49.22	59.89	112.79	88.71	68.58	72.42	55.63	33.6	69.64	51.12	114.13	24.17	61.06	44.48	46.17	40.22
bta-miR-197	exact	TTCACCACCTTCTCCACCCAGC	54.2971	36.39	39.09	21.09	89.16	46.53	42.26	35.82	66.43	127.43	63.93	47.42	38.24	120.36	36.11	36.16	61.12	54.08	34.88	28.53	41.7	41.56	51.31	68.01	75.52
bta-miR-199a-3p	mv	TACAGTAGTCTGCAC	67.4375	42.85	98.33	186.93	55.96	80.25	50.46	113.77	98.42	35.73	48.11	60.67	90.91	83.51	70.02	52.45	19.93	76.68	45.41	67.16	25.87	83.12	55.74	33.01	43.21
bta-miR-199a-5p	lv3p_lv3pT_lv3p_-7	CCCAGTGTTCAGACT	91.235	60.64	0	154.44	112.89	81.01	50.71	94.11	77.81	64.35	61.99	183.71	154.23	139.49	72.62	65.96	43.28	156.7	146.46	169.44	56.34	68.49	71.8	46.91	56.26
bta-miR-19b	lv3p_lv3pT_lv3p_-2	TGTGCAAATCCATGCAAAACT	35.0938	33.56	36.69	39.32	43.03	43.14	29.83	37.69	29.22	33.73	43.75	41.44	35.42	48.05	31.52	29.21	24.3	46.3	30.98	39.51	29.11	29.72	30.09	27.55	29.09
bta-miR-215	lv3p_lv3pT_lv3p_-3	ATGACCTATGAATTGACAG	313.705	137.86	265.23	485.84	574.49	376.58	240.63	140.69	21.22	143.84	472.2	804.9	40.75	167.48	392.41	425.78	296.1	27.41	123.9	753.28	352.51	319.69	344.61	522.47	99.05
bta-miR-23a	mv	TCACATTGCCAGGGAT	55.2942	39.62	64.96	72.38	71.02	59.16	51.2	74.44	70.12	49.58	39.72	98.68	58.3	64.38	50.28	36.96	42.9	76.32	24.96	76.38	26.9	46.9	35.06	50.64	46.2
bta-miR-26a	lv5p_lv5pT_lv5p_-1	TCAAGTAATCCAGGATAGGCT	47.9471	36.79	45.71	22.23	80.86	52.56	34.55	46.35	36.91	57.97	65.38	61.95	63.32	79.54	36.71	27.82	40.24	65.94	52.33	46.97	47.66	40.4	38.95	33.01	36.58
bta-miR-27a-3p	lv3p_lv3pT_lv3p_-1	TTCACCGTGGCTAAGTTCC	87.4721	54.17	141.63	225.11	37.82	129.23	64.14	147.48	106.72	108.84	81.2	42.94	141.69	82.11	82.59	75.5	20.5	115.58	93.23	50.92	65.7	72.44	90.07	29.29	40.43
bta-miR-27b	nta_A_nta_A_1	TTCACAGTGGCTAAGTTCTGA	54.1762	59.43	59.24	45.59	61.95	51.99	45.49	85.91	54.75	56.51	42.78	55.54	82.44	44.32	49.67	57.62	35.11	71.49	41.5	65.85	30.81	45.27	44.3	24.32	88.35
bta-miR-30a-5p	exactNucVar	TGTAACCATCCTCGACTGGAAGCT	84.3929	162.52	135.62	56.7	27.4	104.74	69.36	131.56	46.13	124.15	97.99	25.85	87.14	88.17	125.48	126.16	27.71	73.72	80.9	45.21	83.57	100.53	89.89	23.58	91.35
bta-miR-30d	nta_A_nta_A_1	TGTAAACATCCCCGACTGGAAA	65.3229	143.12	59.24	24.51	71.21	66.12	54.44	78.19	71.66	59.61	42.94	83.1	68.34	55.28	55.46	54.04	70.04	62.97	64.06	74.63	26.04	71.04	57.22	71.48	83.01
bta-miR-30d	nta_A_nta_A_1	TGTAAACATCCCCGACTGGAAGA	40.0396	47.71	48.72	17.67	46.51	35.23	27.59	40.26	36.91	39.38	39.07	62.8	47.65	55.98	30.32	26.82	50.68	35.56	58.34	41.26	32.17	29.25	38.95	40.46	31.66
bta-miR-30e-5p	lv5p_lv5pT_lv5p_-1	TTAAACATCCTTGACTGGAAGCT	69.0413	129.77	60.14	35.33	193.36	37.68	38.53	22.01	96.27	60.34	34.87	180.72	58.31	46.89	50.07	27.22	87.5	47.79	50.82	120.72	27.57	44.11	45.22	86.87	74.88
bta-miR-320a	lv3p_lv3pE_lv3p_1	AAAAGCTGGGTTGAGAGGGCGAA	40.4817	26.28	36.39	32.2	44.19	39.75	33.56	49.63	49.21	56.15	45.36	27.77	49.21	59.48	50.27	38.94	26.38	43.71	42.7	32.92	22.47	48.99	46.51	26.06	43.43
bta-miR-375	mv	TTTGTTCGTTCGGCTCGC	46.2275	31.94	69.76	45.02	48.05	54.63	39.03	42.61	42.44	37.37	37.94	76.9	57.37	33.12	60.45	41.72	36.82	42.6	40.3	68.04	24.51	35.52	54.27	48.4	40.65
bta-miR-378	lv5p_lv5pT_lv5p_-1	CTGGACTTGGAGTCAGAAGGC	47.9812	25.07	49.02	52.72	47.47	47.66	30.08	69.99	41.52	64.54	57.79	50.2	65.83	50.15	63.64	43.51	25.81	45.56	54.43	57.51	23.32	59.43	44.11	37.48	44.71
bta-miR-486	mlv3p_mlv3p_1	TCCTGTACTGAGCTGCCCCGAAG	108.21	23.04	40.9	96.6	33.58	93.82	225.97	85.68	173.16	47.4	76.68	60.24	42.95	40.12	130.47	212.79	137.8	113.73	56.24	61.46	290.04	122.12	151.54	141.23	139.48
bta-miR-486	nta_A_nta_A_2	TCCTGTACTGAGCTGCCCCGAGAA	127.879	19	36.99	104.58	51.52	124.33	201.11	122.67	232.21	69.82	86.05	54.04	53.29	60.88	147.83	225.51	171.97	178.92	98.64	76.82	308.08	168.79	157.26	147.43	171.36
bta-miR-486	nta_G_nta_G_1	TCCTGTACTGAGCTGCCCCGAGAG	88.1754	21.02	29.17	71.24	32.03	86.47	166.31	77.02	141.78	44.66	63.44	45.93	32.6	41.75	101.94	161.33	112.75	96.68	56.54	50.48	217.36	119.33	115.18	120.38	110.82
bta-miR-486	nta_T_nta_T_1	TCCTGTACTGAGCTGCCCCGAGAGT	100.265	13.75	35.78	92.89	39.37	94.95	191.41	95.28	131.63	43.75	71.19	51.27	36.68	45.95	102.94	178.62	128.31	93.72	58.64	57.51	286.3	121.66	128.84	128.57	177.35
bta-miR-486	nta_T_nta_T_1	TCCTGTACTGAGCTGCCCCGAGGT	118.753	20.62	40.6	90.04	48.24	114.92	220.25	108.85	169.16	65.45	98.31	70.28	42.32	69.98	142.64	202.66	145.58	126.32	83.3	57.07	302.64	170.18	140.83	158.11	161.73
bta-miR-486	nta_T_nta_T_4	TCCTGTACTGAGCTGCCCCGAGTTTT	105.231	19	75.48	100.3	52.1	75.54	111.86	72.1	136.56	94.43	65.06	78.4	32.91	41.05	72.22	202.86	151.85	63.72	96.84	80.77	328.85	121.89	105.76	197.32	148.68
bta-mir-493-5p_novel	lv3p_lv3pT_lv3p_-6	TTGTACATGGTAGGCT	43.9217	25.07	46.01	38.18	50.56	50.68	36.29	66.95	36.91	35.37	37.94	55.97	63.01	51.08	45.29	35.56	22.02	51.12	45.11	61.9	37.62	36.45	52.79	32.02	40.22
bta-miR-6529	exactNucVar	GAGAGCTCAGAGGCGCAGAGT	110.847	23.45	98.63	68.96	73.33	150.9	77.31	116.81	114.72	170.82	230.05	43.36	172.1	207.14	122.09	98.15	39.67	136.32	166	39.95	103.32	146.03	134.56	43.44	83.22
bta-miR-6529	nta_T_nta_T_1	GAGAGATCAGAGGCGCAGAGTT	36.7908	14.55	30.67	25.93	58.09	32.59	27.1	38.16	31.37	51.77	64.41	27.98	46.08	69.51	34.11	30	31.89	40.38	44.21	25.46	30.64	35.75	32.3	27.3	32.73
bta-miR-92a	nta_T_nta_T_1	TATTGCACTTGTCCCGGCCTGTTAT	89.3138	111.99	45.41	22.23	167.12	66.12	55.93	110.26	95.96	221.87	134.15	69.21	61.44	269.19	36.71	50.66	73.84	92.24	53.53	67.16	49.87	45.04	54.82	65.77	123.01
bta-miR-93	lv3p_lv3pT_lv3p_-2	CAAAGTGCTGTTCGTGCAGG	35.0067	26.28	26.16	38.18	42.26	43.14	44	47.29	34.45	27.71	36.32	46.99	26.96	30.79	36.51	31.79	38.72	32.97	25.56	44.78	24.51	36.45	29.53	38.22	30.59
bta-miR-98	lv3p_lv3pT_lv3p_-1	TGAGGTAGTAAGTTGTATTGT	60.0829	23.04	60.74	26.22	76.03	73.28	72.09	71.17	71.05	92.61	78.78	52.55	57.99	96.57	42.49	48.48	44.23	67.42	60.15	36.87	57.19	56.42	61.1	44.92	70.6
bta-let-7a-3p	nta_T_nta_T_1	CTATACAATCTACTGTCTTTCT	39.0942	39.22	58.64	22.23	33.19	52.37	28.34	46.12	41.52	49.77	47.3	42.08	47.65	55.75	26.13	34.57	27.71	40.01	38.79	29.41	34.89	34.13	36.55	23.33	48.56
bta-let-7d	lv3p_lv3pT_lv3p_-1	AGAGGTAGTAGGTTGCATAGT	69.4533	62.26	37.29	21.09	136.05	68.2	39.53	85.91	79.04	208.92	119.46	35.46	84.32	192.21	29.13	42.92	25.05	93.35	48.12	39.07	15.66	43.88	32.67	26.31	100.98
bta-let-7g	lv3p_lv3pE_lv3p_1	TGAGGTAGTAGTTTGTACAGTTT	37.3183	16.98	35.78	11.97	42.45	43.89	36.79	42.14	36.29	51.77	48.43	44.43	25.08	56.68	30.72	39.34	30.37	42.23	38.49	25.02	44.77	38.08	32.67	30.78	50.49
bta-miR-101	lv3p_lv3pT_lv3p_-3	TACAGTACTGTGATAACT	39.1642	71.15	39.69	43.88	22	45.21	55.68	40.26	28.91	25.34	39.55	32.26	23.2	44.79	46.88	39.34	28.28	48.53	27.97	41.26	38.47	37.61	49.47	25.07	45.14
bta-miR-101	nta_T_nta_T_1	TACAGTACTGTGATAACTGACCT	51.6587	12.13	28.57	41.03	32.03	58.59	73.83	50.56	43.67	35.18	58.6	45.29	19.75	30.09	49.28	74.31	41.57	65.94	48.72	39.95	138.55	54.09	67.56	66.77	63.75
bta-miR-10a	lv3p_lv3pT_lv3p_-7	TACCCTGTAGATCCGA	38.3513	23.04	44.51	45.59	38.02	39.37	33.81	42.37	28.6	23.88	36.65	64.3	58.62	43.15	41.69	33.78	26.19	38.16	36.09	57.94	25.87	38.08	39.87	34.75	26.1
bta-miR-10a	mv	ACCCTGTAGATCCGAATTT	31.7354	25.47	45.71	34.48	44.77	26.37	25.6	32.07	34.14	27.16	31.32	40.8	34.48	29.16	26.73	25.63	27.14	44.82	27.67	46.53	23.66	22.75	30.09	28.79	26.31
bta-miR-10b	nta_A_nta_A_1	ACCCTGTAGAACCGAATTTGTGA	36.9787	33.15	24.96	26.5	63.3	32.4	29.58	29.96	32.91	43.02	43.1	27.34	38.56	39.89	28.13	47.68	23.92	55.2	33.08	51.36	42.72	40.63	35.25	28.05	36.8
bta-miR-125b	lv3p_lv3pT_lv3p_-5	TCCCTGAGACCCTAACT	62.975	80.45	156.37	220.83	38.02	75.54	48.47	52.67	58.44	65.99	68.13	55.11	74.92	60.18	66.23	45.5	41.95	47.05	63.76	32.92	52.77	26.47	17.35	45.17	17.11
bta-miR-126-3p	mv	TCGTACCGTGAGTAATAATGC	41.4883	61.05	36.99	41.32	59.82	24.68	32.56	47.29	17.53	35.18	37.78	51.69	41.69	42.22	27.53	48.68	32.08	57.42	40.3	80.77	33.36	43.18	25.84	38.47	38.29
bta-miR-128	mlv3p_mlv3p_1	TCACAGTGAACCGGTCTCTTTT	113.229	95.41	118.78	51.58	0	109.26	67.86	0	125.18	262.15	184.68	151.45	152.03	256.82	91.17	57.82	83.33	188.18	140.74	79.02	57.02	126.3	107.79	92.83	118.09
bta-miR-1307	nta_T_nta_T_1	ACTCGGCGTGGCGTCGGTCGTGT	41.0783	29.51	30.67	26.79	49.02	45.78	29.33	42.14	53.21	54.51	56.18	37.38	57.99	51.55	46.88	35.37	33.98	55.57	45.41	22.83	34.38	48.06	40.42	22.34	36.58
bta-miR-151-5p	nta_A_nta_A_1	TCGAGGAGCTCACAGTCTAGTAA	71.2625	85.3	31.27	33.34	146.28	62.36	36.29	82.17	72.28	238.82	124.47	40.37	78.68	218.1	27.13	36.36	18.79	102.24	43	25.9	17.19	42.25	27.13	25.81	94.77
bta-miR-155	exact	TTAATGCTAATCGTGATAGGGGT	55.6533	34.36	96.83	20.23	85.3	47.85	37.54	68.82	45.52	133.45	65.7	98.05	60.81	72.54	33.71	28.41	47.07	51.49	91.12	27.22	30.47	23.22	45.22	43.68	47.07
bta-miR-186	nta_T_nta_T_1	CAAAGAATTCTCCTTTTGGGCTTTT	36.2362	21.43	28.87	36.76	47.86	38.24	31.32	39.56	23.68	63.44	45.36	35.46	25.39	55.28	26.93	50.27	31.13	27.41	31.88	28.53	51.74	34.13	29.72	26.56	38.72
bta-miR-192	nta_T_nta_T_1	CTGACCTATGAATTGACAGCT	47.78	57.81	62.85	47.87	54.03	43.14	23.62	46.82	21.22	39.92	74.91	58.1	59.25	48.99	55.06	43.51	35.87	36.3	31.28	77.26	42.38	48.06	52.6	42.44	43.43
bta-miR-22-3p	lv3p_lv3pE_lv3p_1	AAGCTCCCAGTTGAAGAACTGT	46.5163	44.88	66.16	42.46	47.86	57.27	32.56	56.42	46.75	85.5	61.02	33.96	76.49	66.01	40.7	26.82	22.59	42.97	53.53	33.8	37.79	41.33	50.76	16.88	31.88
bta-miR-22-3p	lv3p_lv3pE_lv3p_1	AAGCTGCCACTTGAAGAACTGT	190.305	46.09	335.89	220.83	50.75	259.6	156.36	248.84	121.18	419.3	293.98	38.45	357.98	251.46	235.81	163.12	20.69	222.26	298.63	35.12	198.47	215.22	224.45	17.62	135.21
bta-mir-2285aa-5p_novel	lv3p_lv3pT_lv3p_-1	CAAAAAGTTCGTCCAGATTTTT	44.8992	42.05	51.72	33.91	70.63	47.28	35.05	58.29	45.52	76.02	61.67	54.26	0	67.88	37.51	35.76	41.38	50.38	54.13	47.41	0	48.29	40.42	32.02	46
bta-miR-26b	lv3p_lv3pT_lv3p_-2	TTCAAGTAATTCAGGATAGG	71.9042	60.64	68.56	20.23	164.42	68.57	31.07	67.19	58.44	170.82	117.2	86.51	92.47	149.99	26.53	23.25	56.75	83.35	76.69	72.43	39.49	37.84	47.44	50.63	55.19
bta-miR-27b	lv3p_lv3pT_lv3p_-2	TTCACCGTGGCTAAGTTCT	67.4096	39.22	93.52	81.49	24.51	94.19	67.62	127.35	75.04	80.03	83.14	39.3	112.85	63.45	78	77.09	21.64	77.79	69.77	34.68	53.62	64.31	67.56	27.05	64.61
bta-miR-301b	lv3p_lv3pT_lv3p_-2	CAGTGCAATGATATTGTCAAAGC	150.751	79.24	189.45	0	310.5	150.71	69.11	177.68	107.95	329.06	250.23	188.41	236.04	345.46	128.48	58.61	85.79	134.84	225.25	103.16	0	110.74	129.02	109.46	98.84
bta-miR-30d	lv3p_lv3pT_lv3p_-5	TGTAAACATCCCCGACTGG	34.2496	33.56	51.12	23.65	32.03	39.75	36.79	41.2	54.44	26.62	25.51	43.15	28.84	21.69	37.7	31.99	30.37	28.89	38.49	27.22	27.57	30.88	33.96	41.7	34.87
bta-miR-30d	nta_T_nta_T_1	TGTAAACATCCCCGACTGGAAGT	39.0038	67.92	46.91	16.53	44	40.31	28.34	45.41	43.98	33.91	35.84	52.34	37.62	41.29	31.32	24.64	44.79	35.93	43.61	41.7	25.36	35.52	36.92	38.47	43.43
bta-miR-369-3p	lv3p_lv3pT_lv3p_-1	AATAATACATGGTTGATCTT	41.5388	37.6	53.23	34.76	47.86	55.2	43.01	76.55	48.29	38.47	35.35	46.35	40.12	33.59	42.49	33.38	20.88	44.82	44.51	49.17	20.43	32.5	46.51	30.78	41.08
bta-miR-375	mv	TTTGTTCGTTCGGCTCG	39.0446	17.38	47.51	33.62	43.61	42.2	38.28	45.41	30.45	43.02	37.29	68.14	44.83	30.79	52.67	30.8	35.68	35.56	27.97	60.14	17.87	34.83	41.16	46.41	31.45
bta-miR-410	lv3p_lv3pT_lv3p_-1	AATATAACACAGATGGCCTG	36.0638	24.66	44.51	34.76	50.95	49.73	29.33	51.27	37.21	27.35	37.45	49.13	32.91	30.79	34.11	25.83	25.24	23.34	34.28	48.29	35.57	28.09	45.04	35.74	29.95
bta-miR-486	nta_A_nta_A_1	TCCTGTACTGAGCTGCCCCGACA	77.5067	16.98	24.96	65.82	27.21	73.66	183.21	60.4	109.8	33.91	49.24	52.76	25.39	32.19	101.54	145.24	92.63	64.83	43.91	32.48	197.45	97.74	96.35	124.85	107.61
bta-miR-486	nta_A_nta_A_1	TCCTGTACTGAGCTGCCCCGAGGA	68.2117	10.11	16.24	59.55	25.86	69.33	135.48	59.69	120.26	25.71	54.89	36.96	25.7	42.69	73.81	120.01	82	78.53	36.99	32.92	162.21	100.99	87.49	78.68	100.98
bta-let-7f	lv3p_lv3pT_lv3p_-3	TGAGGTAGTAGATTGTATA	37.4788	15.77	41.2	20.52	30.1	38.81	59.66	39.56	23.37	33.18	53.76	54.04	30.41	36.16	32.72	42.32	31.7	44.08	42.7	26.34	49.53	30.88	46.7	31.27	44.71
bta-miR-101	lv5p_lv5pE_lv5p_1	GTACAGTACTGTGATAACTGAA	59.8042	33.96	39.99	27.64	90.12	33.72	34.06	93.87	77.81	140.92	68.45	37.38	146.7	181.71	29.73	31.99	13.29	96.68	51.12	31.17	21.96	29.95	41.35	23.33	58.4
bta-miR-101	nta_T_nta_T_2	TACAGTACTGTGATAACTGATT	45.4821	19	26.76	48.73	18.72	47.85	73.83	55.25	52.59	24.61	40.36	34.82	25.7	38.26	48.08	90	33.41	54.83	31.88	39.51	87.32	58.97	49.84	30.28	60.97
bta-miR-125b	lv3p_lv3pT_lv3p_-2	TCCCTGAGACCCTAACTTGT	50.8721	82.07	96.23	104.58	21.61	41.82	42.51	50.33	46.44	62.53	72.65	43.58	52.35	40.35	49.87	59.61	46.31	51.86	69.17	34.24	63.83	25.77	10.15	35.74	17.33
bta-mir-125b-2-3p_novel	lv3p_lv3pT_lv3p_-1	ACAAGTCAGGCTCTTGGGAC	38.1304	41.24	51.42	52.72	28.56	41.44	30.08	61.33	47.06	33.36	39.07	39.52	50.78	30.32	37.51	32.19	20.31	44.82	32.18	31.61	21.79	42.25	45.22	21.84	38.51
bta-miR-142-5p	lv3p_lv3pT_lv3p_-3	CATAACGTAGAAAGCAC	56.7367	14.15	97.13	84.34	27.02	127.91	53.69	117.05	72.58	55.79	72.97	36.74	69.59	55.75	51.07	55.43	13.29	60.38	45.41	26.78	28.43	78.47	54.45	24.32	38.94
bta-miR-1468	nta_A_nta_A_1	CTCCGTTTGCCTGTTTTGCTGAA	36.5933	29.92	21.95	21.94	61.56	28.45	24.11	29.73	31.68	41.75	45.2	27.56	40.12	48.29	37.7	34.97	25.81	65.2	27.97	48.29	35.57	30.88	36.73	39.22	43.64
bta-miR-181c	lv3p_lv3pT_lv3p_-2	AACATTCAACCTGTCGGTGAGT	47.3642	46.9	33.08	40.46	73.52	42.95	16.16	77.72	46.13	85.5	64.09	47.64	78.05	84.91	31.72	29.21	20.88	55.57	42.1	39.07	23.15	44.81	33.04	26.81	53.27
bta-miR-192	nta_T_nta_T_2	TGACCTATGAATTGACAGCCATT	41.4333	105.92	74.88	27.64	27.98	38.62	20.63	35.58	16.61	47.22	65.06	36.96	49.84	52.48	40.5	30.8	43.09	22.23	41.5	60.58	27.74	35.99	31.56	34.25	26.74
bta-miR-23a	lv3p_lv3pT_lv3p_-4	ATCACCTTGCCAGGGATT	46.6417	27.5	66.16	69.52	25.48	81.38	57.18	93.64	50.44	60.52	49.08	31.18	72.72	51.32	41.5	38.14	17.46	53.34	24.06	25.46	32.68	40.86	44.3	21.84	43.64
bta-miR-27b	lv3p_lv3pE_lv3p_1	TTCACAGTGGCTAAGTTCTGCA	66.6875	120.48	42.1	25.08	147.82	41.07	31.82	77.95	59.97	184.13	89.27	39.3	94.67	183.58	26.13	36.56	20.12	93.35	56.54	43.02	15.32	34.59	34.15	22.83	80.65
bta-miR-28	lv3p_lv3pT_lv3p_-1	AAGGAGCTCACAGTCTATTGA	41.1067	35.98	49.62	30.77	64.45	38.81	23.86	36.52	40.91	63.26	58.92	66.01	50.16	63.21	29.53	27.22	28.28	50.38	53.53	29.85	19.74	36.68	24.73	26.06	38.08
bta-miR-30c	lv3p_lv3pT_lv3p_-4	TGTAAACATCCTACACTCT	38.8321	54.58	65.25	54.14	27.4	59.72	30.33	52.91	42.14	30.81	34.87	46.57	49.53	30.09	35.51	30.2	21.45	52.97	30.07	39.51	11.74	42.72	31.56	19.61	38.29
bta-miR-320a	lv3p_lv3pT_lv3p_-3	AAAAGCTGGGTTGAGAGGG	31.5858	10.92	43.9	33.91	24.89	37.87	25.85	31.84	49.82	29.53	30.83	25.42	41.06	32.89	37.51	27.62	26.19	37.78	23.76	26.78	27.06	30.41	28.06	33.51	40.65
bta-miR-328	lv3p_lv3pT_lv3p_-5	CTGGCCCTCTCTGCCCT	41.145	45.28	59.84	79.22	25.67	20.91	48.47	54.54	65.2	29.9	33.9	39.73	54.54	27.06	49.48	40.13	28.28	49.64	33.08	21.07	24	50.84	26.03	48.15	32.52
bta-miR-375	lv5p_lv5pT_lv5p_-2	TTGTTCGTTCGGCTCGCGTGA	37.1125	14.55	41.5	15.96	39.75	39.56	34.55	28.56	34.14	26.07	25.67	51.05	52.04	38.49	52.07	26.03	43.66	34.82	24.96	59.7	26.72	44.11	37.65	63.79	35.3
bta-miR-423-3p	lv3p_lv3pT_lv3p_-3	AAGCTCGGTCTGAGGCCCCTC	35.4871	12.94	41.5	45.31	33.96	43.89	33.31	47.29	40.29	32.81	29.54	30.97	32.91	30.56	46.48	40.53	23.54	36.3	36.09	36.43	32	49.22	40.05	24.32	31.45
bta-miR-423-3p	lv3p_lv3pT_lv3p_-7	AAGCTCGGTCTGAGGCC	43.4058	22.64	57.74	74.66	39.95	36.92	37.29	62.27	47.98	39.74	59.89	51.05	66.77	32.89	39.5	31.99	22.59	54.83	40.6	57.94	24.17	40.63	42.82	30.78	26.1
bta-miR-423-5p	lv3p_lv3pE_lv3p_1	TGAGGGGCAGAGAGCGAGACTTAT	30.5529	20.21	25.86	19.66	32.42	27.5	30.58	30.67	21.84	33	35.52	33.11	33.85	37.32	32.32	26.23	40.81	35.93	37.59	27.22	25.36	33.66	28.79	31.52	32.3
bta-miR-486	lv3p_lv3pT_lv3p_-1	TCCTGTACTCAGCTGCCCCGA	225.194	10.11	72.47	222.54	13.51	262.42	562.8	349.74	207.29	138.37	176.45	27.98	96.24	111.27	331.96	388.23	41.76	328.95	148.86	17.56	883.4	390.04	372.66	66.27	183.77
bta-miR-486	lv3p_lv3pT_lv3p_-5	TCCTGTACTGAGCTGCC	42.8383	20.21	26.76	83.49	29.53	50.49	74.82	47.52	59.05	27.35	34.06	45.07	19.12	24.49	55.46	56.82	30.18	38.9	28.27	27.66	54.47	50.61	48.36	41.95	53.48
bta-miR-486	nta_A_nta_A_2	TCCTGTACTGAGCTGCCCCGAGTAA	66.2013	12.13	35.18	64.68	22.96	64.24	91.73	58.52	88.58	42.29	45.52	39.73	27.9	24.49	50.87	150.2	89.78	67.79	38.19	41.7	217.87	58.27	81.4	79.18	95.63
bta-miR-486	nta_T_nta_T_1	TCCTGTACTGAGCTGCCCCGAGAAT	70.2975	11.32	32.48	67.82	24.89	67.63	107.39	65.55	95.04	39.92	43.75	35.67	20.69	35.22	79.2	140.87	97.37	63.72	58.04	43.02	196.25	85.21	87.12	77.94	111.03
bta-miR-660	lv3p_lv3pT_lv3p_-3	TACCCATTGCATATCGGAG	46.875	27.09	62.25	59.55	45.35	52.94	35.8	72.57	54.13	34.09	51.01	64.08	76.17	52.72	43.49	38.15	20.88	48.53	48.42	60.14	20.94	47.13	47.81	24.32	37.44
bta-miR-92b	nta_A_nta_A_1	TATTGCACTCGTCCCGGCCTCA	34.5279	27.49	39.99	15.67	28.95	35.23	30.58	44.48	49.52	28.44	23.25	40.37	33.85	31.49	32.92	30	49.92	31.86	30.98	29.41	22.3	36.22	35.07	66.02	34.66
bta-miR-92b	nta_T_nta_T_1	TATTGCACTCGTCCCGGCCTCT	36.375	32.34	35.18	21.66	35.51	44.84	30.82	46.59	52.9	28.07	32.29	43.15	30.72	23.79	32.12	30	47.07	32.23	35.19	28.09	19.23	41.09	39.13	72.48	38.51
bta-miR-99b	lv3p_lv3pT_lv3p_-2	CACCCGTAGAACCGACCTTG	38.8967	50.53	57.14	60.41	31.46	37.49	26.1	42.14	35.37	46.67	43.91	35.89	74.29	39.42	35.51	28.61	32.27	51.49	46.31	28.53	36.26	21.36	16.43	34.75	21.18
bta-miR-99b	lv3p_lv3pT_lv3p_-5	CACCCGTAGAACCGACC	47.1054	34.36	74.88	99.45	32.81	49.17	35.05	54.08	37.52	45.58	67.8	61.52	82.76	70.45	50.27	28.21	27.52	55.2	53.83	44.78	41.19	21.36	16.61	27.3	18.83
bta-let-7a-5p	nta_A_nta_A_1	TGAGGTAGTAGGTTGTATAGTTA	51.3625	53.77	43.9	11.4	104.59	50.3	30.33	57.35	52.28	126.16	78.14	36.96	43.26	102.4	23.94	32.19	29.61	58.16	41.2	40.82	23.66	39.93	23.81	36.98	91.56
bta-miR-10b	lv3p_lv3pT_lv3p_-1	GACCCTGTAGAACCGAATTTGT	46.2446	76	53.53	38.18	128.33	23.17	27.84	25.28	69.82	26.43	15.17	70.92	27.9	12.13	30.72	29.01	59.41	37.04	29.77	105.35	31.66	23.91	28.43	72.48	67.39
bta-miR-126-5p	nta_T_nta_T_1	CATTATTACTTTTGGTACGCGT	36.4533	45.28	40.6	15.96	48.63	42.01	32.07	40.03	39.06	39.2	29.54	42.08	40.75	31.72	23.34	36.36	23.54	39.27	24.96	49.17	27.91	39.7	26.21	36.73	60.76
bta-miR-1307	lv3p_lv3pT_lv3p_-2	ACTCGGCGTGGCGTCGGTCG	35.6667	19.81	37.89	47.3	26.05	44.65	40.77	40.03	52.59	29.9	34.55	38.45	43.89	22.39	38.9	36.56	23.73	35.93	26.46	47.41	25.53	43.42	39.32	24.32	36.15
bta-miR-1388-5p	lv3p_lv3pE_lv3p_1	AGGACTGTCCAACCTGAGAATG	38.3467	34.36	40.3	26.5	89.54	43.14	18.64	30.9	17.22	36.64	48.92	63.87	42.63	46.65	36.31	24.04	32.27	30.01	40.3	59.7	25.19	38.77	40.61	31.77	22.04
bta-miR-140	nta_G_nta_G_1	ACCACAGGGTAGAACCACGGAG	34.805	10.92	28.57	28.78	28.17	42.76	31.82	51.74	27.37	33.91	33.58	30.33	61.75	42.69	51.47	34.97	22.97	32.6	36.69	32.92	24.51	39.24	51.87	14.4	41.29
bta-miR-142-5p	mv	CCCATCAAGTAGAAAGCAC	63.9542	20.62	94.12	101.73	20.46	126.97	63.39	108.62	62.74	54.69	86.21	43.15	75.23	71.61	57.85	70.73	21.83	81.13	72.18	29.85	47.66	72.9	66.82	24.08	60.33
bta-miR-16a	lv3p_lv3pT_lv3p_-3	TAGCAGCACGTAAATATTG	32.8233	19.4	27.06	14.82	25.48	50.86	51.2	32.78	44.9	21.88	38.1	40.58	21.32	28.92	32.72	30.6	35.3	31.12	28.88	28.1	27.58	33.44	45.4	36.24	41.08
bta-miR-181a	lv3p_lv3pT_lv3p_-9	AACATTCAACGCTGT	45.085	21.02	44.81	78.36	46.51	51.62	36.79	60.16	56.9	26.43	23.41	68.57	61.44	43.85	60.25	37.15	21.07	47.42	35.19	78.58	20.26	54.56	50.76	28.05	28.88
bta-miR-181b	lv3p_lv3pT_lv3p_-5	AACATTCATTGCTGTCGGT	34.3688	19.81	33.08	28.78	31.26	48.6	36.05	73.74	44.9	32.27	29.38	43.36	35.74	31.02	39.9	31.19	18.98	29.64	28.57	39.07	15.32	33.2	39.68	22.59	38.72
bta-miR-199a-3p	lv3p_lv3pT_lv3p_-1	ACAGTCGTCTGCACATTGGTT	65.9275	44.07	71.87	107.43	19.3	101.73	86.51	131.8	76.58	65.08	59.57	23.5	60.5	58.32	75.01	115.63	18.6	65.94	56.54	25.46	76.77	72.67	71.8	20.35	77.23
bta-miR-223	lv3p_lv3pT_lv3p_-7	TGTCAGTTTGTCAAA	41.5796	26.28	49.32	98.88	43.61	53.5	32.32	80.53	71.66	22.06	35.03	63.44	52.35	53.88	36.71	29.6	13.67	35.56	19.25	36	15.66	40.4	32.3	28.3	27.6
bta-miR-26a	nta_A_nta_A_1	TTCAAGTAATCCAGGATAGGCTA	48.9358	50.53	45.71	26.5	89.16	45.97	23.12	50.56	49.82	115.95	69.9	46.35	59.56	105.67	26.13	28.21	23.92	65.57	43.31	34.68	23.83	32.5	42.27	24.32	50.92
bta-miR-27a-3p	lv3p_lv3pE_lv3p_2	TTCACAGTGGCTAAGTTCCGCC	41.7254	38	47.81	24.22	72.17	50.68	25.85	35.35	35.06	76.75	65.87	50.63	71.16	61.81	28.13	20.07	22.4	34.82	52.03	44.34	22.47	31.57	36.18	27.3	26.74
bta-mir-28-3p_novel	lv3p_lv3pT_lv3p_-5	CACTAGATTGAGAGCTC	41.9096	21.02	58.04	57.27	38.4	52.75	41.27	67.65	55.98	26.98	56.83	44	59.87	42.69	53.07	35.76	21.45	37.04	33.38	46.97	19.91	37.38	45.41	23.83	28.88
bta-miR-30c	exact	TGTAAACATCCTACACTCTCAGC	53.6083	66.3	43.6	21.09	86.65	40.69	35.05	49.39	67.66	172.1	67.16	50.84	64.26	119.9	28.33	24.84	24.3	78.16	50.52	32.48	19.23	31.11	29.9	26.56	56.48
bta-miR-320a	mv	AAAGCTGGGTTGAGAGGGCG	31.9825	16.17	35.48	32.48	31.26	40.5	26.35	42.37	39.98	34.64	32.77	28.41	41.38	28.46	42.89	34.17	13.48	30.38	39.1	29.41	19.4	38.54	35.81	20.35	33.8
bta-mir-361-3p_novel	exact	CCCCCAGGTGTGATTCTGATTTGC	34.5596	21.43	29.17	22.23	47.09	32.59	27.34	23.88	51.05	60.34	46.66	28.84	38.87	55.05	32.12	31.39	26.76	35.56	26.77	19.31	25.87	39	36.18	35.99	35.94
bta-miR-375	mv	TTTGTTCGTTCGGCT	34.6917	13.34	45.11	40.75	39.56	26.37	27.34	36.28	24.6	28.8	25.67	59.6	52.98	31.49	43.49	31.99	22.21	37.78	39.1	64.09	18.72	35.99	33.22	26.31	27.81
bta-miR-378	nta_A_nta_A_1	ACTGGACTTGGAGTCAGAAGGA	40.7058	24.26	47.21	38.75	39.37	44.84	19.39	72.8	37.52	57.97	40.84	45.07	44.83	49.68	37.7	35.96	21.26	41.49	45.11	52.24	19.57	48.29	40.79	28.79	43.21
bta-miR-486	exactNucVar	TCCTGTACTCAGCTGCCCCGAG	128.817	5.26	55.03	115.69	10.61	150.33	309.49	170.89	131.94	87.32	105.26	13.67	53.29	62.28	171.77	230.87	30.75	160.4	113.38	12.73	537.19	202.68	226.11	25.56	109.11
bta-miR-486	lv3p_lv3pT_lv3p_-1	TCCTGTACTGAGTTGCCCCGA	48.1767	6.47	15.64	35.9	26.24	52.94	117.08	35.11	62.43	17.68	49.72	39.09	15.99	25.19	66.03	64.57	57.32	62.23	32.78	26.78	78.13	65.94	61.28	88.86	52.84
bta-miR-486	mv	CTCCTGTACTGAGCTGCCCCGA	55.5804	11.72	11.73	46.73	25.86	51.43	133.99	55.95	87.35	20.42	35.84	30.33	24.14	29.62	71.22	83.84	73.27	58.16	38.79	27.22	85.96	79.4	66.26	115.17	69.53
bta-miR-486	nta_T_nta_T_1	TCCTGTACTCAGCTGCCCCGAGT	125.881	6.06	47.81	127.09	7.91	142.8	308.25	132.03	129.17	79.12	110.75	12.18	47.33	65.31	177.75	257.69	28.85	156.7	88.11	13.17	545.87	193.4	205.07	28.54	110.18
bta-miR-660	exactNucVar	TACCCCTTGCATATCGGAGCTG	64.6679	17.79	89.31	82.06	28.75	93.06	57.42	135.78	63.66	78.57	84.11	24.57	101.56	88.41	66.83	65.96	15.18	67.42	78.79	28.53	50.89	78.47	86.01	17.13	51.77
bta-miR-92a	exactNucVar	GATTGCACTTGTCCCGGCCTGT	57.1225	69.94	51.72	17.95	81.82	39.56	83.77	20.83	100.26	37.19	21.96	90.36	31.35	22.16	42.29	32.78	130.59	43.71	39.1	86.92	34.72	39	39.13	140.24	73.59
bta-let-7d-3p_novel	lv3p_lv3pT_lv3p_-2	CTATACGACCTGCTGCCTTT	30.4125	27.9	30.97	31.91	27.6	39	35.3	24.11	44.6	32.27	34.39	27.98	36.36	27.06	28.53	26.82	19.93	37.78	33.08	23.7	21.28	24.61	34.52	28.54	31.66
bta-let-7d-3p_novel	lv5p_lv5pT_lv5p_-1	TATACGACCTGCTGCCTTTCT	31.8733	25.07	21.35	19.09	36.47	42.58	31.07	25.05	39.37	38.28	36.97	35.89	31.97	30.79	21.94	23.05	33.79	30.38	23.76	27.22	33.7	36.45	36.73	41.2	42.79
bta-miR-101	nta_C_nta_C_2	TACAGTACTGTGATAACTGAACC	31.7654	8.89	18.64	33.62	11.58	34.29	40.77	29.96	43.98	29.72	25.67	25.42	8.78	17.03	30.92	69.34	26.38	39.64	28.87	28.97	71.83	35.06	38.58	31.27	33.16
bta-miR-101	nta_T_nta_T_1	TACAGTACTGTGATAACTGAACT	35.0408	23.85	24.36	32.77	15.05	41.26	43.25	42.14	31.37	26.07	33.26	25.63	15.99	17.73	30.92	75.7	28.09	28.15	36.39	31.61	71.83	42.72	42.45	39.96	40.43
bta-miR-103	mv	CAGCATTGTACAGGGC	35.8867	15.36	66.16	53	35.9	40.32	17.9	49.16	46.74	28.08	37.14	40.58	61.44	35.92	29.12	34.96	21.26	23.7	37.9	38.62	29.28	30.18	39.5	23.82	25.24
bta-mir-106b-3p_novel	exact	CCGCACTGTGGGTACTTGCTG	37.1575	8.89	28.57	45.59	20.65	35.6	49.97	47.05	58.13	37.19	41	28.41	24.45	38.26	31.12	55.63	25.05	41.86	38.19	14.49	61.62	47.83	38.02	23.08	51.13
bta-miR-10b	lv3p_lv3pT_lv3p_-8	TACCCTGTAGAACCG	30.7821	16.17	39.39	35.62	30.1	36.55	26.85	42.61	25.53	28.99	28.9	41.65	46.08	29.62	30.52	36.96	12.53	32.23	34.28	41.7	13.96	35.29	33.59	19.11	20.54
bta-miR-10b	mv	ACCCTGTAGAACCGAATTTGTGT	32.4704	27.9	26.16	15.39	58.86	33.91	21.13	28.79	23.37	34.27	37.78	27.77	21	30.32	33.12	42.12	20.88	45.56	25.56	45.65	44.26	35.29	30.27	30.78	39.15
bta-miR-142-5p	mlv3p_mlv3p_1	CATAACGTAGAAAGCACTACT	59.9233	32.34	59.24	27.07	47.67	47.28	31.57	76.78	45.21	184.13	111.71	20.72	127.27	217.63	31.92	28.21	8.16	113.73	62.85	17.12	21.96	45.27	33.04	12.41	34.87
bta-miR-142-5p	nta_T_nta_T_1	CCCATAAAGTAGAAAGCACTT	32.9454	19.41	46.61	21.94	30.88	37.68	25.85	30.67	34.14	28.26	29.87	58.74	30.72	36.16	24.94	22.65	28.47	66.68	46.01	28.09	27.74	31.11	31.75	28.79	23.53
bta-miR-143	lv3p_lv3pT_lv3p_-7	TGAGATGAAGCACTG	35.0104	20.62	42.7	79.22	38.4	41.07	30.08	59.69	39.98	13.49	27.28	56.61	29.15	35.46	38.1	28.41	18.41	25.93	34.58	52.24	14.98	29.02	31.38	24.57	28.88
bta-miR-192	nta_T_nta_T_1	TGACCTATGAATTGACAGCCAGTT	37.245	101.07	62.85	36.19	34.93	34.29	21.38	24.35	11.07	39.2	45.04	34.61	31.66	45.49	30.92	37.75	40.24	24.45	24.36	62.33	32.34	27.63	26.03	40.46	25.24
bta-miR-30a-5p	nta_A_nta_A_1	TGTAAACATCCTCGACTGGAAGA	36.1146	132.6	50.52	17.1	35.31	26.37	18.89	35.82	19.38	38.83	29.7	22.64	39.81	23.79	31.92	33.18	37.96	27.04	38.79	47.85	27.23	31.11	36.36	30.53	34.02
bta-miR-320a	nta_C_nta_C_1	AAAAGCTGGGTTGAGAGGGCGC	31.9071	14.55	20.15	28.49	22.58	37.49	42.51	33.24	36.91	30.08	30.35	24.57	28.84	30.09	39.1	38.74	31.13	39.64	28.27	25.9	24.17	46.2	40.42	31.27	41.08
bta-miR-361	lv3p_lv3pT_lv3p_-1	TTATCAGAATCTCCAGGGGTA	31.0979	23.85	15.94	20.8	35.89	38.24	45.24	25.98	47.36	24.43	32.45	40.59	25.08	31.26	27.73	34.17	34.36	33.34	24.96	27.22	31.49	28.79	26.76	31.27	39.15
bta-miR-421	lv5p_lv5pT_lv5p_-1	TCAACAGACATTAATTGGGCGC	38.7863	25.47	30.07	27.92	89.54	33.53	15.41	23.88	27.07	52.87	67	61.09	55.17	78.38	24.74	17.09	28.85	40.75	43.31	43.46	30.81	32.74	25.1	32.02	24.6
bta-miR-486	nta_T_nta_T_1	TCCTGTACTGAGCTGCCCCGAAGT	53.345	9.3	16.84	46.16	21.03	47.28	121.06	46.35	65.82	20.97	36.65	29.05	15.67	31.02	66.63	94.97	83.33	58.16	27.97	28.53	112	76.62	58.7	104.99	61.18
bta-miR-486	nta_T_nta_T_1	TCCTGTACTGAGCTGCCCCGAGTTAT	38.7833	8.09	28.87	35.05	14.09	31.08	49.22	29.26	37.52	32.81	27.93	27.56	8.15	14	26.93	90.2	52.39	20	29.77	28.09	138.55	45.74	41.16	58.08	56.26
bta-miR-92a	nta_G_nta_G_1	TATTGCACTTGTCCCGGCCTGG	64.4246	73.98	47.21	13.68	67.93	52.18	105.9	100.9	79.66	27.71	28.25	103.6	23.82	18.66	59.85	62.59	134.95	30.38	14.74	85.6	23.83	63.85	89.34	158.85	78.73
bta-let-7a-5p	lv3p_lv3pT_lv3p_-4	TGAGGTAGTAGGTTGTAT	30.9758	37.2	25.26	13.1	30.1	28.64	30.82	49.16	36.9	39.74	22.6	35.04	28.84	29.86	20.74	33.38	21.64	42.98	28.88	32.48	19.06	31.58	27.68	20.84	56.9
bta-miR-103	lv3p_lv3pT_lv3p_-5	AGCAGCATTCTACAGGGC	69.3742	6.46	155.76	105.44	13.5	109.26	67.12	103.48	65.82	66	98.16	10.26	127.9	92.38	97.76	61.2	6.46	82.98	72.18	14.92	73.54	83.12	90.08	12.42	48.78
bta-miR-125b	exact	TCCCTGAGACCCTAACTTGTGA	34.8554	33.56	33.38	45.02	21.61	21.1	30.08	35.58	36.6	57.79	30.67	32.68	40.75	43.15	22.74	41.13	33.6	34.08	35.19	18.44	74.72	25.54	24.92	21.84	42.36
bta-miR-133a	lv3p_lv3pE_lv3p_1	TTTGGTCCCCTTCAACCAGCTGT	245.563	93.79	33.68	183.22	16.79	511.65	67.86	1387.72	88.58	1739.92	406.5	47.64	7.21	13.76	33.32	86.23	32.65	9.26	29.17	8.34	168.85	742.01	82.51	16.63	86.22
bta-miR-140	lv3p_lv3pE_lv3p_2	TACCACAGGGTAGAACCACGGACA	34.9492	13.75	23.76	36.19	39.37	37.11	28.84	42.61	26.76	55.6	50.05	20.51	55.8	49.22	40.9	34.77	21.07	40.75	37.29	31.17	22.64	37.38	42.08	14.15	37.01
bta-miR-140	mv	ACCACAGGGTAGAACCACGGAGA	31.0925	10.51	24.36	30.2	27.21	30.71	31.32	38.63	20.61	28.99	35.35	27.34	49.53	42.22	48.28	38.74	22.21	32.6	36.39	30.29	13.62	38.08	40.61	14.4	34.02
bta-miR-140	mv	ACCACCGGGTAGAACC	36.5704	8.09	50.22	74.66	17.17	42.95	31.57	51.97	23.37	29.9	43.91	17.3	55.17	55.05	50.07	38.54	7.4	41.86	38.79	27.22	36.6	46.2	53.9	9.68	26.1
bta-miR-144	lv3p_lv3pT_lv3p_-6	TACAGTATAGATGATG	68.8492	44.88	34.88	0	0	131.49	232.18	157.78	88.27	37.19	64.41	0	46.08	90.27	122.89	83.05	0	0	29.17	75.5	68.25	108.65	145.45	0	91.99
bta-miR-192	mv	TGACCTATGCATTGACAGCCA	35.6821	28.7	73.97	39.32	27.02	49.17	18.64	40.03	17.53	28.44	58.76	20.29	66.77	49.22	46.48	32.58	21.07	29.26	26.77	47.41	24.85	31.57	31.75	21.1	25.67
bta-miR-192	nta_A_nta_A_1	CTGACCTATGAATTGACAGCA	30.0083	69.54	38.19	25.65	25.86	30.52	18.15	28.09	12.61	27.89	39.39	33.54	32.6	35.46	32.92	27.42	26.57	20.74	23.76	54.43	16.68	27.4	26.58	26.31	19.9
bta-miR-192	nta_A_nta_A_1	CTGACCTATGAATTGACAGCCAA	45.0792	184.35	80.29	16.81	29.72	48.23	14.92	32.07	11.99	62.53	54.73	23.92	50.16	49.45	49.28	32.78	46.69	22.97	49.92	72.43	26.72	39	32.85	20.35	29.74
bta-miR-199a-3p	nta_A_nta_A_1	ACAGTAGTCTGCACATTGGTTAA	38.64	75.6	24.06	33.05	23.16	39.18	42.26	71.17	40.91	43.94	23.89	33.75	40.44	18.19	32.72	78.88	22.59	29.64	26.16	39.95	39.83	29.95	34.15	20.35	63.54
bta-miR-199a-5p	lv3p_lv3pT_lv3p_-2	CCCAGTGTTCAGACTACCTG	38.3767	68.73	0	129.94	31.65	49.36	38.28	64.61	66.74	25.52	16.31	42.72	44.2	25.66	28.13	35.37	23.35	23.34	25.56	47.41	16.51	35.99	29.9	27.8	23.96
bta-miR-21-5p	nta_C_nta_C_1	TAGCTTATCAGACTGATGTTGACC	56.9304	101.88	20.15	28.21	200.5	48.04	34.31	58.06	45.21	152.59	85.72	26.7	59.25	160.02	36.31	24.44	12.53	42.97	46.31	19.31	8.85	46.43	21.23	28.05	59.26
bta-miR-22-3p	lv3p_lv3pE_lv3p_1	AAGCTGCAAGTTGAAGAACTGT	36.6258	16.17	53.23	37.61	12.35	50.68	30.08	56.42	27.07	73.83	61.18	9.19	61.75	48.52	43.69	31.59	6.83	38.53	54.73	11.85	34.72	37.61	45.78	8.44	27.17
bta-miR-22-3p	lv3p_lv3pE_lv3p_1	AATCTGCCAGTTGAAGAACTGT	141.61	8.49	136.22	151.31	8.11	217.21	74.58	272.49	124.56	203.82	308.67	7.48	272.41	369.25	132.87	138.68	5.12	157.44	194.87	6.15	129.36	159.27	158	5.46	156.81
bta-miR-2284aa	lv3p_lv3pE_lv3p_2	AAAAAAGTTTGTTTGGGTTTTTT	36.1417	17.79	28.27	12.54	59.44	50.11	27.84	47.52	38.44	72.74	49.08	41.87	48.27	57.38	29.33	19.67	20.69	35.56	33.68	32.92	17.36	40.86	34.15	16.38	35.51
bta-miR-2284x	lv5p_lv5pT_lv5p_-1	GAAAAGTTCGTTCGGGTTTT	31.4	14.15	33.38	44.17	17.75	39.18	34.31	48.93	43.67	25.34	26.64	27.34	36.68	20.53	35.51	35.37	19.93	23.34	33.38	27.66	16.17	45.04	37.65	28.54	38.94
bta-miR-2284x	mlv3p_mlv3p_1	TGAAACGTTCGTTCGGGTTTTT	33.5662	12.13	26.76	35.9	12.35	54.25	30.58	60.87	36.91	47.76	39.39	11.32	38.87	44.79	41.5	39.94	9.3	34.45	39.4	13.17	28.94	55.49	40.42	12.16	38.94
bta-miR-2284x	mv	TAAAAGTTCGTTCGGGTTTTT	51.4858	79.24	63.14	31.92	113.86	21.86	35.8	17.32	95.96	33.9	18.4	135.86	28.84	14.92	41.1	20.66	86.94	31.86	38.5	92.18	21.44	34.82	35.44	77.94	63.76
bta-miR-27b	lv3p_lv3pT_lv3p_-1	GTCACAGTGGCTAAGTTCTG	45.5467	79.64	61.95	33.05	112.51	22.61	27.34	20.37	60.9	37.19	19.53	86.73	36.68	23.79	27.13	17.29	57.89	32.6	33.98	140.47	25.36	20.9	31.19	42.94	41.08
bta-miR-27b	lv3p_lv3pT_lv3p_-1	TTCACAGTGCCTAAGTTCTG	53.5083	10.51	87.21	68.39	11.96	70.83	59.16	86.38	34.45	85.87	62.15	8.12	95.61	74.18	71.02	50.86	7.59	75.2	66.46	14.05	74.55	56.18	73.28	5.96	34.23
bta-miR-29a	mv	TAGCACCATCTGAAATCGGTTAT	37.0492	56.6	57.44	29.35	32.23	46.91	21.13	40.97	27.37	48.68	36.16	56.82	44.2	45.95	24.54	24.84	23.54	48.16	50.82	38.19	23.15	26.23	26.95	17.87	41.08
bta-miR-30d	lv3p_lv3pT_lv3p_-4	TGTAACCATCCCCGACTGGA	36.4883	17.79	61.95	36.47	18.72	43.89	26.85	47.52	34.14	35.91	55.37	27.56	36.99	58.08	37.51	31.39	21.83	51.86	57.14	16.68	47.49	41.56	23.07	15.14	30.81
bta-miR-345-3p	nta_T_nta_T_1	CCCTGAACTAGGGGTCTGGAGT	47.7883	19.41	63.15	28.49	77.77	39.75	21.88	52.2	34.75	114.85	76.04	50.2	80.25	78.38	32.92	19.27	21.64	72.61	62.25	37.75	21.79	43.65	46.7	27.05	24.17
bta-miR-486	exactNucVar	TCCTGTACTGAGCTGTCCCGAG	41.6837	10.51	16.24	29.92	16.98	44.08	86.01	37.22	52.28	18.41	34.71	30.76	23.2	28.22	49.67	65.96	41.57	43.34	31.28	24.58	82.89	68.49	52.05	61.55	50.49
bta-miR-486	nta_A_nta_A_1	GCCTGTACTGAGCTGCCCCGAGA	59.5667	24.66	26.16	29.63	66.77	28.45	113.36	18.26	136.86	22.61	23.41	73.27	15.67	18.43	54.66	55.04	143.87	50.75	29.47	62.77	90.55	52.24	44.67	150.91	97.13
bta-miR-486	nta_C_nta_C_1	TCCTGTACTGAGCTGCCCCGAGC	52.1646	6.47	14.43	49.58	16.79	52.37	99.93	59.69	58.44	27.71	41.49	21.57	24.76	32.66	57.26	98.75	57.51	47.42	24.96	25.9	141.28	65.01	75.31	78.43	74.23
bta-miR-486	nta_T_nta_T_3	TCCTGTACTGAGCTGCCCCGATTT	46.4604	13.34	22.85	49.58	16.4	39.94	92.23	27.86	39.67	28.62	23.73	33.11	10.03	18.43	48.08	99.74	86.36	33.34	34.58	29.41	112.34	64.31	46.33	100.27	44.5
bta-miR-92a	lv5p_lv5pT_lv5p_-1	ATTGCCCTTGTCCCGGCCTGT	34.85	6.06	25.86	29.35	13.89	46.72	52.2	48.69	40.29	47.03	45.2	12.6	38.24	50.15	38.5	58.61	13.86	42.97	36.99	9.22	39.49	45.27	41.16	21.1	32.95
bta-miR-98	exact	TGAGGTAGTAAGTTGTATTGTT	81.5321	86.92	30.07	14.82	230.22	62.73	41.27	127.58	101.19	270.91	131.09	29.91	73.35	277.58	23.14	36.16	21.26	82.24	45.41	25.9	10.21	34.59	20.86	23.83	155.53
Only sequences present at a minimum of 25 RPM in more than 75 % of samples are listed
lv: length variant (extended or trimmed), mv: multiple variants, nta: non-template addtion, exact: canonical miRNA, exactNuclvar: body variations (SNP), mlv: multiple length variant
Refer to the sRNAbench 1.0 manual for further details about isomiR classification

## Sheet: IsomiR sequences by abundance
List of the 3 most abundant sequences (RPMMs) for each of the 134 miRNAs with identified isomiRs (whenever the canonical sequence was not among the 3 most abundant, that sequence was added as a fourth entry)
Sequence	miRNA	isoClass	Mean abundance	Sample ID																								Fold change abundance between most abundant and canonical sequences
				D0_16	D0_18	D0_20	D0_21	D0_22	D0_25	D0_34	D0_35	D8_16	D8_18	D8_20	D8_21	D8_22	D8_25	D8_34	D8_35	D16_16	D16_18	D16_20	D16_21	D16_22	D16_25	D16_34	D16_35
CTATACAATCTACTGTCTTTCT	bta-let-7a-3p	nta_T_nta_T_1	39.09	39.22	58.64	22.23	33.19	52.37	28.34	46.12	41.52	49.77	47.3	42.08	47.65	55.75	26.13	34.57	27.71	40.01	38.79	29.41	34.89	34.13	36.55	23.33	48.56	2.74508
CTATACAATCTACTGTCTTTC	bta-let-7a-3p	exact	14.24	13.34	27.36	8.55	17.17	21.29	9.94	22.24	16.3	21.33	22.12	13.24	16.61	16.33	11.17	7.15	7.21	13.71	19.25	4.83	10.72	8.13	12.55	5.71	15.4
CTATACAATCTACTGTCTTTCC	bta-let-7a-3p	lv3p_lv3pE_lv3p_1	7.65	12.53	9.92	4.56	8.88	10.17	5.22	8.43	8.3	8.2	4.52	5.34	11.91	9.8	5.79	6.16	6.45	5.93	13.23	7.46	5.28	6.04	4.43	7.45	7.7
TGAGGTAGTAGGTTGTATAGTT	bta-let-7a-5p	exact	460.19	474.62	214.41	100.87	921.66	514.86	277.92	687.78	496.4	1210.87	736.63	255.7	261.75	1247.72	182.74	330.61	200.44	446.75	315.47	258.12	155.4	317.37	210.05	215.44	1011.05	1
TGAGGTAGTAGGTTGTATAGT	bta-let-7a-5p	lv3p_lv3pT_lv3p_-1	167.9	149.99	138.03	32.2	277.69	184.81	116.34	216.77	164.24	416.57	217.62	121.33	135.73	372.75	86.58	124.18	87.31	234.12	122.7	115.89	62.13	123.51	102.44	92.08	334.59
TGAGGTAGTAGGTTGTATAG	bta-let-7a-5p	lv3p_lv3pT_lv3p_-2	154.83	110.77	152.16	53.57	118.1	182.36	197.88	212.79	174.39	144.02	139.8	208.91	108.46	130.86	110.32	185.57	134.95	202.26	156.68	133.01	124.94	153.93	170.92	123.36	285.81
TGAGGTAGTAGGTTGTATGGTT	bta-let-7c	exact	165.31	101.88	132.31	64.68	157.66	163.14	135.23	231.76	235.28	307.73	190.49	158.5	103.45	257.29	85.78	229.08	134	169.66	125.1	86.92	165.45	123.98	129.2	84.14	394.71	1
TGAGGTAGTAGGTTGTATGGT	bta-let-7c	lv3p_lv3pT_lv3p_-1	14.79	14.96	13.23	5.7	19.49	11.49	10.44	21.54	16.92	36.1	20.34	10.68	8.15	26.59	6.38	14.9	10.63	24.08	7.22	7.9	10.04	8.13	7.38	6.95	35.73
TGAGGTAGTAGGTTGTATGGTTA	bta-let-7c	nta_A_nta_A_1	7.54	5.66	3.91	4.27	7.33	8.48	5.97	11.24	10.46	11.67	6.78	8.12	4.08	7.7	5.19	11.13	8.54	7.04	6.62	3.07	4.6	6.73	5.72	7.94	18.61
AGAGGTAGTAGGTTGCATAGTT	bta-let-7d	exact	235.7	257.93	73.67	74.09	560.02	219.66	111.37	336.63	281.72	742.71	421.51	100.61	199.05	823.88	71.22	154.38	61.5	178.18	147.96	79.45	30.81	120.49	70.32	69.25	470.44	1
AGAGGTAGTAGGTTGCATAGT	bta-let-7d	lv3p_lv3pT_lv3p_-1	69.45	62.26	37.29	21.09	136.05	68.2	39.53	85.91	79.04	208.92	119.46	35.46	84.32	192.21	29.13	42.92	25.05	93.35	48.12	39.07	15.66	43.88	32.67	26.31	100.98
AGAGGTAGTAGGTTGC	bta-let-7d	lv3p_lv3pT_lv3p_-6	49.78	24.66	73.67	81.21	49.02	65.56	45.24	77.25	67.36	29.9	40.04	74.98	46.71	41.99	38.9	45.1	31.51	52.6	33.68	82.97	30.98	39.7	45.59	39.46	36.58
CTATACGACCTGCTGCCTTTCT	bta-let-7d-3p_novel	exact	396.62	354.15	301.91	217.13	448.29	393.54	354.24	384.85	489.63	542.54	501.74	346.69	466.13	601.82	346.53	274.58	393.09	437.12	300.73	243.19	321.7	471.53	413.46	432.62	481.56	1
CTATACGACCTGCTGCCTTTC	bta-let-7d-3p_novel	lv3p_lv3pT_lv3p_-1	75.22	66.3	84.8	64.4	62.72	81.76	83.53	81.7	95.96	75.29	87.5	68.36	69.59	86.77	61.84	56.62	80.29	80.76	59.85	64.97	61.79	77.31	79.74	93.08	80.44
CTATACGACCTGCTGCCT	bta-let-7d-3p_novel	lv3p_lv3pT_lv3p_-4	51.3	58.22	74.28	72.95	40.14	60.85	53.2	52.91	99.03	29.9	51.18	51.48	65.83	36.86	44.89	37.95	38.15	40.38	37.59	45.65	38.13	43.18	54.64	59.57	44.28
TGAGGTAGTAGATTGTATAGTT	bta-let-7f	exact	1823.51	1790.56	897.02	356.47	4064.86	1641.21	883.23	2658.64	1669.12	6050.52	3424.38	926.87	1346.67	5867.95	512.11	948.91	561.64	2035.94	1270.59	893.75	393.36	940.28	639.01	640.12	3351.05	1
TGAGGTAGTAGATTGTATAGT	bta-let-7f	lv3p_lv3pT_lv3p_-1	593.7	512.63	541.58	120.82	1110	564.21	347.28	738.57	560.99	1680.12	908.4	432.57	610.95	1490.31	232.02	302.79	241.44	859.79	517.86	466.19	222.3	357.77	323.93	276.75	829.63
TGAGGTAGTAGATTGTATAGTTT	bta-let-7f	mlv3p_mlv3p_1	434.81	461.69	305.82	97.45	1054.81	358.87	194.15	528.12	437.65	1488.34	817.84	250.35	367.39	1378.35	115.51	179.61	171.21	392.67	301.03	169.88	149.62	205.24	185.32	184.42	640.09
TGAGGTAGTAGTTTGTACAGTT	bta-let-7g	exact	939.07	532.84	1036.85	325.98	1373.42	1060.04	568.27	1096.98	930.98	1802.27	1450.34	1138.77	1084.61	1681.59	616.45	647.71	560.69	1006.86	1049.55	686.12	638.12	772.42	917.35	544.06	1015.33	1
TGAGGTAGTAGTTTGTACAGT	bta-let-7g	lv3p_lv3pT_lv3p_-1	556.57	274.51	581.27	287.23	521.23	702.87	608.54	670.92	580.67	612	694.01	679.5	484.94	652.67	450.07	594.06	429.54	627.15	587.03	437.66	565.27	569.97	639.38	427.41	679.88
TGAGGTAGTAGTTTGTACAGTTA	bta-let-7g	nta_A_nta_A_1	88.62	60.24	101.04	41.03	112.12	90.99	63.64	103	84.58	125.97	120.59	112.57	94.98	116.4	57.06	83.05	69.66	95.57	104.35	74.19	77.96	67.1	92.66	71.73	106.32
TGAGGTAGTAGTTTGTGCTGTT	bta-let-7i	exact	485.3	494.03	295.9	212.57	1259.17	342.3	225.22	574.47	482.87	1660.07	792.65	249.71	672.08	1330.3	225.03	230.67	107.81	552.7	382.23	219.05	107.23	299.26	182.92	156.62	592.38	1
TGAGGTAGTAGTTTGTGCTGTTA	bta-let-7i	nta_A_nta_A_1	428.08	229.23	348.82	238.79	525.86	450.99	386.06	534.21	505.62	593.77	511.11	460.12	404.69	564.26	331.36	554.33	297.43	446.38	366.89	362.59	430.81	385.4	481.56	323.91	539.75
TGAGGTAGTAGTTTGTGCTGT	bta-let-7i	lv3p_lv3pT_lv3p_-1	330.39	156.05	246.28	234.23	309.34	385.62	394.01	445.02	368.76	337.08	386.48	328.32	334.16	396.08	337.75	378.29	203.1	429.71	333.81	300.7	286.64	379.36	361.22	214.45	382.94
AACCCGTAGATCCGAACTTG	bta-miR-100	lv3p_lv3pT_lv3p_-2	156.65	178.29	315.75	277.25	160.75	153.72	112.11	181.66	207.91	120.32	151.59	176.44	171.15	109.63	117.5	102.52	140.08	141.14	180.44	194.9	132.94	86.13	129.02	138.99	79.37	50.5255
AACCCGTAGATCCGAACT	bta-miR-100	lv3p_lv3pT_lv3p_-4	55.94	53.36	111.86	121.1	44.77	54.07	31.07	58.76	46.75	57.43	67.32	74.55	84.01	59.02	49.28	39.14	45.93	49.64	66.76	55.31	45.96	36.91	27.5	39.71	22.25
AACCCGTAGATCCGAACTTGT	bta-miR-100	lv3p_lv3pT_lv3p_-1	54.14	135.43	95.93	85.77	34.54	47.47	30.33	70.93	53.21	53.42	52.63	42.08	56.42	40.82	34.71	62.78	53.53	53.34	56.84	45.65	74.21	25.07	23.44	40.46	30.38
AACCCGTAGATCCGAACTTGTG	bta-miR-100	exact	3.10042	1.62	1.8	2.56	1.93	3.77	0.5	2.58	1.85	3.28	2.58	3.85	4.39	4.2	3.39	3.97	2.85	4.45	2.11	5.27	6.81	2.79	0.18	4.47	3.21
TACAGTACTGTGATAACTGACC	bta-miR-101	nta_C_nta_C_2	4451.04	945.61	2835.7	3521.1	2154.39	4968.48	7462.35	5253.36	4882.79	3200.18	5034.71	4083.01	2198.68	3357.12	5286.27	6295.5	3098.43	5239.5	3726.37	3211.54	7327.61	5367.93	6638.54	4767.5	5968.31	25.4994
TACAGTACTGTGATAACTGACT	bta-miR-101	nta_T_nta_T_1	1841.47	542.14	1128.87	1797.16	782.52	1901	2773.74	2200.74	1479.66	1208.68	2075.1	1325.04	732.89	1445.06	2008.54	3202.78	1621.15	1869.98	1733.12	1804.63	4086.44	2253.18	2441.78	1520.74	2260.42
GTACAGTACTGTGATAACTGA	bta-miR-101	mv	468.76	263.99	408.37	263.58	378.23	555.36	440.25	710.95	484.1	510.64	543.07	346.69	735.4	874.03	488.17	440.48	188.86	663.46	416.21	384.54	395.23	540.72	523.28	229.34	465.3
TACAGTACTGTGATAACTGAA	bta-miR-101	exact	174.555	165.35	151.56	131.08	141.65	165.78	161.33	224.26	179.92	178.48	192.92	156.15	238.55	276.42	172.17	183.78	93.58	212.26	166.3	167.25	154.55	177.61	207.84	88.36	202.17
AGCAGCATTGTACAGGGC	bta-miR-103	lv3p_lv3pT_lv3p_-5	17015.7	9725.36	24473	20533.9	19367.9	19944.7	12678	26284.4	21350	12227.2	20906.9	19788.7	22123.5	18286.4	15493.7	12864	10313.4	15322.1	13480	23284.1	11983.9	13943.5	17266.2	13543	13192.8	66.9855
AGCAGCATTGTACAGGGCT	bta-miR-103	lv3p_lv3pT_lv3p_-4	1257.37	485.94	893.72	1185.96	928.6	1450.56	1920.58	1809.1	1532.86	687.28	1354.12	1261.6	1270.8	1298.34	1537.32	1222.3	712.54	1641.78	830.62	1458.28	1065.86	1568.06	1558.94	961.04	1540.74
AGCAGCATTGTACAGGGCTAT	bta-miR-103	lv3p_lv3pT_lv3p_-2	609.12	323.42	434.82	556.22	415.28	715.48	753.72	890.98	672.32	507.54	689.34	506.7	539.16	659.66	609.26	891.3	364.06	734.96	587.02	503.06	667.56	747.12	644.18	414.5	791.12
AGCAGCATTGTACAGGGCTATGA	bta-miR-103	exact	254.021	166.56	161.78	147.32	464.5	239.44	173.02	293.32	274.96	616.92	467.2	178.79	258.3	641.94	129.07	235.24	92.06	212.26	199.08	118.08	185.87	154.62	180.52	118.64	387.01
TAAAGTGCTGACAGTGCAGA	bta-miR-106b	lv3p_lv3pT_lv3p_-1	250.79	72.37	99.54	265.29	140.29	313.28	390.28	266.17	267.27	155.87	249.1	274.71	161.12	274.78	259.75	386.84	194.36	355.62	179.84	222.56	373.27	340.12	246.6	230.33	299.51	1.59292
TAAAGTGCTGACAGTGCAGAT	bta-miR-106b	exact	157.44	81.26	139.23	119.39	153.03	184.43	117.33	176.04	147.32	222.23	181.29	194.39	165.51	219.97	129.07	190.74	107.81	200.41	160.29	133.89	183.15	166	129.76	106.73	169.22
TAAAGTGCTGACAGTGCAGATT	bta-miR-106b	nta_T_nta_T_1	27.26	12.13	17.14	15.96	19.68	39	36.05	34.88	28.6	28.26	27.93	34.18	15.99	25.66	21.75	45.3	22.59	35.93	19.55	21.51	36.08	34.36	22.89	24.57	34.23
CCGCACTGTGGGTACTTGCT	bta-mir-106b-3p_novel	lv3p_lv3pT_lv3p_-1	180.87	82.47	138.63	206.59	117.72	183.86	234.92	212.33	250.66	164.26	177.58	152.95	164.57	167.02	152.62	304.58	119.77	240.04	145.25	99.21	278.64	205.24	196.39	132.79	212.86	4.86733
CCGCACTGTGGGTACTTGCTG	bta-mir-106b-3p_novel	exact	37.16	8.89	28.57	45.59	20.65	35.6	49.97	47.05	58.13	37.19	41	28.41	24.45	38.26	31.12	55.63	25.05	41.86	38.19	14.49	61.62	47.83	38.02	23.08	51.13
CCGCACTGTGGGTACTTGCTGT	bta-mir-106b-3p_novel	nta_T_nta_T_1	13.21	6.47	7.22	18.24	9.65	16.39	14.17	16.85	9.23	9.84	18.08	10.25	10.97	11.66	13.57	19.87	14.81	15.56	13.53	8.78	18.04	15.56	11.07	14.89	12.41
TACCCTGTAGATCCGAATTTGT	bta-miR-10a	lv3p_lv3pT_lv3p_-1	2235.18	1902.95	2245.41	1149.19	3171.57	2277.58	1349.33	2508.58	1888.4	3283.5	2917.47	1865.7	2190.21	3306.73	2231.17	2374.47	1685.5	2073.72	2697.56	2109.71	1930.37	2122.01	2413.36	1583.54	2366.32	52.5492
TACCCTGTAGATCCGAATTTG	bta-miR-10a	lv3p_lv3pT_lv3p_-2	605.21	430.15	749.07	528.01	763.03	563.27	435.53	722.19	641.87	576.81	559.38	673.95	704.37	614.65	682.88	531.68	531.46	597.89	588.53	736.6	472.17	522.61	682.02	638.13	578.69
TACCCTGTAGATCCGAATT	bta-miR-10a	lv3p_lv3pT_lv3p_-4	448.99	334.74	614.35	466.74	576.42	452.69	346.78	574.71	451.8	298.43	386.32	593.2	507.82	396.55	549.61	342.13	362.72	505.28	329.6	561.89	332.76	372.63	530.11	466.62	421.88
TACCCTGTAGATCCGAATTTGTG	bta-miR-10a	exact	42.535	43.66	25.26	27.64	82.79	36.36	25.85	47.05	33.52	68.18	46.33	22	33.23	66.48	34.91	44.51	28.47	45.19	30.07	53.99	44.94	33.66	46.33	36.24	64.18
TACCCTGTAGAACCGAATTTGT	bta-miR-10b	lv3p_lv3pT_lv3p_-1	10532.5	9075.68	11519.9	11387.6	14563.8	10477.2	8696.34	16225.5	13260.7	8922.19	7047.01	7875.29	10919.4	5908.07	9340.85	13352.1	7946.14	9997.8	8068.93	12869.9	11475.1	10682.9	10515.8	8627.81	14025	56.9389
TACCCTGTAGAACCGAATTTG	bta-miR-10b	lv3p_lv3pT_lv3p_-2	3004	2448.72	4350.98	4161.66	3541.7	3354.01	2472.45	4493.72	4880.94	2489.19	1783.06	2803.89	4634.34	1712.38	2618.6	2613.09	1944.59	3452.87	2717.11	3036.83	2232.66	2109.24	2969.12	2694.25	2580.68
TACCCTGTAGAACCGAATT	bta-miR-10b	lv3p_lv3pT_lv3p_-4	2274.65	1886.77	3295.79	3485.48	2663.27	2857.05	1827.87	3610.47	3125.09	1574.57	1874.43	2377.52	2667.63	1794.72	2082.95	1621.66	1322.02	2440.46	2149.63	2344.13	1599.82	1789.78	2585.76	1857.56	1757.25
TACCCTGTAGAACCGAATTTGTG	bta-miR-10b	exact	184.98	169.39	116.98	122.24	320.92	171.05	125.04	168.08	153.47	240.28	180.65	120.91	158.3	152.55	179.55	235.44	126.03	285.61	189.16	273.48	190.64	175.52	209.87	188.88	185.48
TCCCTGAGACCCTTTAACCTGT	bta-miR-125a	lv3p_lv3pT_lv3p_-1	297.66	592.67	366.87	503.22	223.47	238.31	213.79	262.89	314.94	361.33	269.76	219.59	327.89	190.58	281.89	390.22	268.96	351.55	263.14	233.53	358.3	270.94	108.9	262.35	268.7	46.2624
TCCCTGAGACCCTTTAACCTG	bta-miR-125a	lv3p_lv3pT_lv3p_-2	124.81	210.63	190.95	244.77	120.22	108.7	97.2	107.22	177.46	120.32	78.14	103.39	168.65	70.68	95.76	120.2	96.04	137.43	128.71	102.28	108.25	94.26	76.42	133.53	104.19
TCCCTGAGACCCTTTAACCT	bta-miR-125a	lv3p_lv3pT_lv3p_-3	27.7	56.6	41.5	61.83	25.09	32.78	22.37	29.96	46.44	22.24	13.24	26.06	24.45	12.6	18.15	23.84	23.16	20.74	15.64	25.9	23.49	16.95	21.78	35.49	24.6
TCCCTGAGACCCTTTAACCTGTG	bta-miR-125a	exact	6.43417	8.09	3.31	3.99	7.14	3.96	4.47	3.75	3.69	8.02	11.14	4.91	7.21	7.93	3.99	7.55	4.18	12.59	4.21	10.1	8.34	4.88	6.28	7.2	7.49
TCCCTGAGACCCTAACT	bta-miR-125b	lv3p_lv3pT_lv3p_-5	62.98	80.45	156.37	220.83	38.02	75.54	48.47	52.67	58.44	65.99	68.13	55.11	74.92	60.18	66.23	45.5	41.95	47.05	63.76	32.92	52.77	26.47	17.35	45.17	17.11	1.80666
TCCCTGAGACCCTAACTTGT	bta-miR-125b	lv3p_lv3pT_lv3p_-2	50.87	82.07	96.23	104.58	21.61	41.82	42.51	50.33	46.44	62.53	72.65	43.58	52.35	40.35	49.87	59.61	46.31	51.86	69.17	34.24	63.83	25.77	10.15	35.74	17.33
TCCCTGAGACCCTAACTTGTGA	bta-miR-125b	exact	34.86	33.56	33.38	45.02	21.61	21.1	30.08	35.58	36.6	57.79	30.67	32.68	40.75	43.15	22.74	41.13	33.6	34.08	35.19	18.44	74.72	25.54	24.92	21.84	42.36
ACAAGTCAGGCTCTTGGGACCT	bta-mir-125b-2-3p_novel	lv3p_lv3pE_lv3p_1	40.11	46.09	40.9	39.61	35.12	31.27	35.05	64.61	34.75	33.91	41.97	37.38	52.35	34.29	43.49	36.56	33.79	35.19	39.1	48.29	47.83	41.56	42.64	24.08	42.79	1.2653
ACAAGTCAGGCTCTTGGGAC	bta-mir-125b-2-3p_novel	lv3p_lv3pT_lv3p_-1	38.13	41.24	51.42	52.72	28.56	41.44	30.08	61.33	47.06	33.36	39.07	39.52	50.78	30.32	37.51	32.19	20.31	44.82	32.18	31.61	21.79	42.25	45.22	21.84	38.51
ACAAGTCAGGCTCTTGGGACC	bta-mir-125b-2-3p_novel	exact	31.7	34.77	38.49	32.77	30.88	25.24	28.84	39.8	31.06	25.71	36.16	30.55	32.91	27.76	33.91	30	27.52	30.75	35.49	38.19	33.7	32.74	36.36	19.11	28.03
TCGTACCGTGAGTAATAATGCG	bta-miR-126-3p	lv5p_lv5pE_lv5p_1	74.94	68.32	46.61	46.45	127.36	61.23	40.02	64.84	48.59	87.87	73.94	83.52	74.29	92.84	65.04	79.87	47.83	160.77	65.86	128.18	40.17	65.7	81.21	69.25	78.73	1.21973
TCGTACCGTGAGTAATAATG	bta-miR-126-3p	mv	64.35	76	60.14	52.72	77	37.49	43.01	66.72	56.28	85.14	40.04	69.21	147.02	55.98	46.08	63.38	35.87	121.13	65.86	94.38	34.04	47.13	44.85	45.92	78.94
CGTACCGTGAGTAATAATGCG	bta-miR-126-3p	exact	61.44	72.77	37.29	43.03	116.94	41.26	31.32	55.72	42.44	70.92	51.98	82.03	82.76	54.58	49.67	55.04	44.42	101.13	54.13	129.06	40.85	42.49	46.7	61.8	66.11
CATTATTACTTTTGGTACGCG	bta-miR-126-5p	exact	4015.14	5730.67	3668.67	2143.66	7118.72	2790.18	2697.43	4267.35	3305.32	3713.37	2798.49	4709.32	5610.49	3483.08	3085.82	3362.33	3175.31	5386.94	3718.25	6959.51	3281.68	3079.23	3161.82	3958.35	5157.29	1
CATTATTACTTTTGGTACGCGA	bta-miR-126-5p	nta_A_nta_A_1	246.72	340.4	224.03	139.91	417.22	182.73	153.88	246.74	187.61	251.76	193.56	303.54	314.72	241.43	166.38	243.59	170.07	398.59	197.28	405.61	210.04	197.34	181.44	239.02	314.27
CATTATTACTTTTGGTACG	bta-miR-126-5p	lv3p_lv3pT_lv3p_-2	124.89	173.03	113.07	90.04	161.52	83.64	75.82	109.79	88.27	159.7	70.55	131.16	360.18	88.87	95.96	105.7	57.7	262.27	133.52	208.51	57.02	85.21	77.15	71.48	137.13
TCGGATCCGTCTGAGCTTGG	bta-miR-127	lv3p_lv3pT_lv3p_-2	375.95	1117.43	303.12	557.36	286.38	324.96	373.38	558.32	351.85	343.83	341.92	273.64	364.57	274.32	377.25	366.97	269.72	357.84	263.74	298.06	235.23	338.73	366.94	263.34	413.96	17.0683
TCGGATCCGTCTGAGCT	bta-miR-127	lv3p_lv3pT_lv3p_-5	172.73	133.41	222.83	458.48	134.5	178.4	152.88	266.17	163.01	137.09	154.49	161.28	212.85	157.92	206.88	153.98	85.79	209.3	175.93	140.47	61.28	163.45	191.22	90.59	133.28
TCGGATCCGTCTGAGC	bta-miR-127	lv3p_lv3pT_lv3p_-6	133.61	73.58	168.7	339.66	119.26	115.86	93.47	162.93	97.19	110.84	142.39	148.46	177.42	124.33	172.56	132.12	66.62	161.14	165.1	140.91	49.7	115.15	155.97	77.94	95.41
TCGGATCCGTCTGAGCTTGGCT	bta-miR-127	exact	22.0262	33.96	15.34	22.51	18.33	20.16	14.42	18.03	12.3	46.85	19.53	16.88	25.7	24.03	19.95	15.5	15.37	32.6	29.47	20.63	30.47	14.39	22.33	14.64	25.24
TCACAGTGAACCGGTCTCTTT	bta-miR-128	exact	922.08	578.52	855.22	418.3	1258.21	971.69	625.2	1191.55	910.68	1362.18	1290.2	1248.14	1123.48	1534.63	700.43	551.55	773.85	1150.96	1069.7	649.24	615.31	892.91	819.9	768.69	769.3	1
TCACAGTGAACCGGTCTCTT	bta-miR-128	lv3p_lv3pT_lv3p_-1	652.54	393.36	585.48	436.25	677.35	697.4	754.22	749.81	763.97	717.73	742.61	703.22	735.09	976.9	592.11	548.37	564.49	741.99	659.5	487.7	564.25	700.22	618.89	632.42	617.63
TCACAGTGAACCGGTCTCT	bta-miR-128	lv3p_lv3pT_lv3p_-2	393.67	175.05	367.47	374.71	292.94	460.41	636.38	448.53	567.75	251.76	381.15	419.11	335.73	298.11	433.31	398.76	333.3	541.21	331.71	332.3	386.21	435.55	434.13	442.8	369.68
CTCGGCGTGGCGTCGGTCGTGG	bta-miR-1307	mv	49.78	34.77	39.99	20.52	61.95	48.42	38.78	38.39	65.82	73.29	64.09	48.92	86.52	65.31	51.47	35.56	40.62	61.49	56.54	32.48	41.7	59.9	49.65	40.95	37.65	3.30535
ACTCGGCGTGGCGTCGGTCGTGG	bta-miR-1307	mlv3p_mlv3p_1	49.32	42.05	35.78	24.22	69.86	56.7	25.36	46.35	69.82	76.93	60.38	42.51	78.37	62.05	40.7	32.98	39.29	62.97	57.14	37.75	36.6	54.79	57.59	28.79	44.71
ACTCGGCGTGGCGTCGGTCGTGT	bta-miR-1307	nta_T_nta_T_1	41.08	29.51	30.67	26.79	49.02	45.78	29.33	42.14	53.21	54.51	56.18	37.38	57.99	51.55	46.88	35.37	33.98	55.57	45.41	22.83	34.38	48.06	40.42	22.34	36.58
ACTCGGCGTGGCGTCGGTCGTG	bta-miR-1307	exact	15.0604	11.72	16.24	9.4	17.17	14.13	11.68	18.03	23.37	20.6	18.89	11.11	25.7	16.33	13.57	13.11	11.58	15.19	15.04	6.15	13.11	15.32	14.95	12.16	16.9
CAGTGCAATGTTAAAAGGGC	bta-miR-130a	lv3p_lv3pT_lv3p_-2	247.66	154.84	248.39	187.21	259.75	278.25	237.9	385.56	287.87	157.69	283.64	291.16	344.19	219.97	259.55	223.72	182.41	248.94	187.66	308.6	173.62	233.79	356.42	197.57	235.11	16.272
CAGTGCAATGTTAAAAGGGCA	bta-miR-130a	lv3p_lv3pT_lv3p_-1	83.81	81.26	90.81	81.21	94.17	102.86	74.33	116.35	92.57	54.14	101.87	92.71	125.07	101.7	88.98	68.94	60.17	90.76	62.55	99.21	54.81	73.6	78.63	60.07	64.61
CAGTGCAATGTTAAAAGGGCAT	bta-miR-130a	exact	15.22	18.6	12.93	11.97	9.65	22.04	14.42	22.47	18.15	10.57	15.82	16.88	24.76	17.26	15.96	11.13	10.44	24.45	9.32	17.12	6.64	17.41	12.55	8.94	15.83
CAGTGCAATGATGAAAGGGCA	bta-miR-130b	lv3p_lv3pT_lv3p_-1	235.68	87.32	239.37	126.52	300.46	272.03	203.59	334.29	205.45	313.2	304.79	258.69	329.14	372.05	236.2	160.14	155.45	207.08	261.34	230.46	158.13	244.47	240.32	174.49	241.32	2.18528
CAGTGCAATGATGAAAGGGCATT	bta-miR-130b	nta_T_nta_T_1	121.28	56.6	130.81	63.83	210.73	110.39	57.42	134.37	83.96	235.54	230.69	130.52	192.78	335.9	99.15	47.09	63.21	120.76	152.77	72.43	76.25	80.33	87.12	65.03	72.95
CAGTGCAATGATGAAAGGGC	bta-miR-130b	lv3p_lv3pT_lv3p_-2	119.22	46.09	137.73	82.63	161.52	125.09	83.28	168.32	110.72	139.83	148.68	134.36	166.77	156.05	136.66	93.58	68.33	114.47	122.1	134.33	74.72	103.78	159.11	85.13	108.04
CAGTGCAATGATGAAAGGGCAT	bta-miR-130b	exact	107.849	44.88	125.4	56.42	164.03	111.9	64.38	131.8	72.58	190.87	170.48	118.98	190.28	259.62	86.18	46.09	65.29	112.61	154.58	85.6	54.64	77.31	71.25	64.53	68.67
TTTGGTCCCCTTCAACCAGCTGT	bta-miR-133a	lv3p_lv3pE_lv3p_1	245.56	93.79	33.68	183.22	16.79	511.65	67.86	1387.72	88.58	1739.92	406.5	47.64	7.21	13.76	33.32	86.23	32.65	9.26	29.17	8.34	168.85	742.01	82.51	16.63	86.22	9.03458
TTGGTCCCCTTCAACCAGCTGT	bta-miR-133a	mv	129.39	95.81	24.96	143.04	42.65	251.49	57.67	633	93.81	870.69	185.49	33.32	7.52	6.3	18.75	47.09	26.38	8.89	22.86	6.15	79.66	333.16	46.33	17.37	53.06
TTTGGTCCCCTTCAACCAGCTG	bta-miR-133a	exact	27.18	15.36	8.42	67.82	3.86	52.56	15.91	159.19	25.22	136.18	42.13	5.34	0.94	1.4	5.98	8.74	3.61	2.59	3.61	2.19	14.81	52.93	10.15	1.24	12.19
CATCATCGTCTCAAATGAGTCT	bta-mir-136-3p_novel	exact	71.99	128.56	88.71	95.74	52.49	92.12	69.36	136.95	76.89	59.07	61.51	54.69	88.4	56.45	70.82	56.82	31.89	67.42	60.15	84.72	48.68	64.54	70.88	39.71	71.24	1
ATCATCGTCTCAAATGAGTCT	bta-mir-136-3p_novel	lv5p_lv5pT_lv5p_-1	9.17	18.6	9.02	10.54	6.75	11.68	7.21	14.51	5.23	7.47	10.65	10.25	10.66	6.76	8.78	6.16	6.83	12.97	12.03	9.66	6.98	8.13	6.83	5.46	6.85
CATCATCGTCTCAAATGAGT	bta-mir-136-3p_novel	lv3p_lv3pT_lv3p_-2	6.76	5.26	7.82	15.67	6.75	7.54	6.96	18.73	8.92	4.38	8.72	5.13	8.46	6.06	6.78	2.98	3.23	5.19	3.31	7.02	1.7	8.36	5.17	3.97	4.06
AGCTGGTGTTGTGAATCAGGCCG	bta-miR-138	exact	128.47	53.36	188.85	237.36	74.3	141.85	131.75	164.57	91.65	129.98	129.47	78.18	183.69	123.86	181.94	182.59	62.45	158.18	128.71	112.82	68.77	145.34	152.28	46.41	114.88	1
AGCTGGTGTTGTGAATCAGGC	bta-miR-138	lv3p_lv3pT_lv3p_-2	30.28	8.89	45.41	66.96	15.63	38.43	31.57	41.9	30.76	25.71	34.39	20.72	42.63	29.62	47.68	27.02	12.91	36.3	27.37	29.41	13.45	34.13	34.7	9.18	22.04
AGCTGGTGTTGTGAAT	bta-miR-138	lv3p_lv3pT_lv3p_-7	9	4.04	13.53	14.25	7.14	7.35	8.45	11.7	6.77	9.84	7.26	13.67	10.66	9.33	10.57	5.17	5.88	12.22	8.42	17.12	5.28	4.88	8.31	7.2	7.06
ATCTCAGGTTTGTCAGCCCG	bta-miR-1388-3p	lv3p_lv3pT_lv3p_-2	55.07	40.02	67.96	74.37	55.96	69.7	42.76	75.38	50.44	34.09	54.89	65.37	79.93	44.79	70.82	50.66	35.11	51.49	56.84	91.31	22.98	57.11	58.88	37.98	32.95	6.60642
ATCTCAGGTTTGTCAGC	bta-miR-1388-3p	lv3p_lv3pT_lv3p_-5	24.67	18.6	38.79	48.16	25.47	29.39	19.89	30.67	23.37	17.68	26.31	35.03	35.74	16.1	24.94	21.06	14.62	18.52	19.55	44.34	11.91	16.95	24	16.88	14.12
ATCTCAGGTTTGTCAGCCCGC	bta-miR-1388-3p	lv3p_lv3pT_lv3p_-1	21.7	23.04	23.15	24.51	33.19	28.26	12.43	26.45	18.15	19.69	26.96	32.9	26.64	23.56	19.15	17.09	15.94	12.97	16.54	41.26	8.51	20.66	20.3	14.89	14.55
ATCTCAGGTTTGTCAGCCCGCA	bta-miR-1388-3p	exact	8.33583	6.87	6.31	5.13	15.25	6.03	4.97	6.32	3.38	13.31	11.95	14.1	7.21	11.9	5.39	4.97	9.87	5.56	12.33	14.49	4.26	8.82	7.57	8.94	5.13
AGGACTGTCCAACCTGAGAAT	bta-miR-1388-5p	exact	61.64	53.77	65.55	78.08	98.8	67.44	31.32	64.38	44.9	46.49	60.54	76.69	83.38	49.22	60.05	59.21	39.67	79.27	64.96	109.3	38.98	56.88	70.51	40.95	38.94	1
AGGACTGTCCAACCTGAGAATG	bta-miR-1388-5p	lv3p_lv3pE_lv3p_1	38.35	34.36	40.3	26.5	89.54	43.14	18.64	30.9	17.22	36.64	48.92	63.87	42.63	46.65	36.31	24.04	32.27	30.01	40.3	59.7	25.19	38.77	40.61	31.77	22.04
AGGACTGTCCAACCTGAGAATGT	bta-miR-1388-5p	nta_T_nta_T_1	8.67	12.13	6.31	6.27	14.09	10.55	5.22	10.77	5.54	9.84	11.78	9.4	8.78	6.53	8.58	8.15	5.5	8.89	9.92	14.49	4.43	11.61	11.07	4.72	3.42
ACCACAGGGTAGAACCACGGAC	bta-miR-140	mv	4078.88	1548.39	3605.22	3390.59	3683.93	4595.66	3699.73	5517.19	2765.87	4201.58	4130.83	3818.77	6044.01	4569.61	6558.46	4234.75	2308.83	4330.81	4429.18	4072.37	2459.22	4382.85	6286.55	2506.36	4752.31	11.1965
ACCACAGGGTAGAACCACGGACT	bta-miR-140	nta_T_nta_T_1	868.79	356.57	873.26	840.6	833.27	778.79	804.18	1133.5	430.89	1027.47	1059.83	978.35	1330.99	1180.31	1078.28	783.61	736.27	882.02	1029.71	956.53	633.87	777.53	919.2	773.15	652.71
ACCACAGGGTAGAACC	bta-miR-140	mv	587.45	303.21	708.47	968.82	613.86	591.91	464.86	701.59	389.37	473.26	585.37	763.45	813.14	610.45	776.24	474.46	338.81	634.56	535.6	892	400.85	558.59	690.32	399.11	410.54
TACCACAGGGTAGAACCACGGA	bta-miR-140	exact	364.3	150.8	292.29	274.97	355.46	346.63	386.06	425.35	268.19	380.47	383.25	421.67	483.37	515.74	524.48	365.98	263.45	433.78	410.2	384.98	245.45	362.41	422.13	260.37	385.72
TAACACTGTCTGGTAAAGATG	bta-miR-141	lv3p_lv3pT_lv3p_-1	742.85	405.9	688.93	640.85	1032.43	713.04	475.8	688.48	475.79	432.06	706.61	1212.04	1243.85	889.2	816.74	568.63	590.11	680.5	367.49	1804.63	577.02	599.22	674.45	957.82	586.82	269.8
TAACACTGTCTGGTAAAGA	bta-miR-141	lv3p_lv3pT_lv3p_-3	231.42	130.18	239.07	269.28	280.4	230.02	175.5	219.58	157.78	169.91	194.37	346.48	350.15	298.81	347.12	200.87	173.11	197.44	142.85	407.37	164.59	148.59	228.88	290.15	191.47
TAACACTGTCTGGTAAAG	bta-miR-141	lv3p_lv3pT_lv3p_-4	176.63	141.09	190.65	292.36	232.92	157.87	144.18	194.3	160.55	109.93	139.64	262.53	212.85	141.12	259.75	191.33	110.09	134.84	82.7	301.58	126.13	103.08	242.17	167.29	140.13
TAACACTGTCTGGTAAAGATGG	bta-miR-141	exact	2.75333	1.21	3.91	1.14	2.7	2.26	2.24	3.51	2.46	2.01	2.26	2.78	5.64	6.76	1.8	2.38	0.76	1.85	1.2	5.27	1.87	4.64	1.85	3.23	2.35
AGTGTTTCCTACTTTATGGATG	bta-miR-142-3p	exact	305.84	165.35	361.15	199.75	592.82	243.39	129.76	281.15	210.98	495.14	478.17	412.27	546.38	721.01	225.63	132.72	167.03	324.88	465.83	273.48	155.4	232.63	210.97	177.96	136.28	1
TGTAGTGTTTCCTACTTTATGGA	bta-miR-142-3p	mv	21.66	25.07	22.85	5.98	41.1	18.08	18.89	26.22	16.61	47.76	24.05	13.03	35.74	56.92	13.96	9.34	8.35	40.01	19.25	17.56	5.79	14.16	12.37	7.2	19.47
AGTGTTTCCTACTTTATGGACT	bta-miR-142-3p	nta_T_nta_T_1	17.58	6.87	25.56	18.24	31.65	14.13	9.69	15.68	8.92	25.89	22.6	25.21	22.57	40.12	15.56	6.16	6.26	22.97	28.57	10.54	7.83	16.02	22.52	7.94	10.48
CCCATAAAGTAGAAAGCACT	bta-miR-142-5p	mv	9668.09	5419.37	12049.2	7257.04	9826.77	10492.1	9554.47	10538.8	9500.46	8428.87	10367.8	15417.1	9409.43	9820.82	7430.67	7993.45	7830.36	12508.3	13836.7	8697.85	10193.3	8810.74	9642.73	8538.95	8468.98	18.0332
CCCATAAAGTAGAAAGCACTAC	bta-miR-142-5p	mlv5p_mlv5p_2	4258.96	2613.67	4916.02	1839.05	6487.5	4338.33	2121.94	4066.49	3086.65	7238.42	6809.7	5596.89	6346.83	8891.74	2740.29	2034.32	3009.41	5386.94	5528.95	3629.44	3286.61	3359.22	3372.8	2780.38	2733.43
CCCATAAAGTAGAAAGCAC	bta-miR-142-5p	mv	1093.75	738.22	1622.94	1275.43	1003.09	1660.24	1051.03	1529.59	1260.68	857.2	1105.35	1796.92	1182.41	906.46	856.64	919.71	780.87	1202.45	911.82	1076.37	646.8	1063.32	929.72	1055.86	816.8
CATAAAGTAGAAAGCACTAC	bta-miR-142-5p	exact	536.126	335.55	806.81	426.57	564.26	631.47	330.37	622.93	428.12	589.03	637.03	929	699.04	768.83	335.55	334.78	329.51	774.96	810.77	519.31	362.04	479.19	436.34	289.41	426.16
TGAGATGAAGCACTGTAGCTC	bta-miR-143	lv3p_lv3pT_lv3p_-1	3005.82	11349.4	2303.14	2722.1	3127.58	2441.29	1902.44	3571.14	2727.11	1739.19	2401.68	2764.59	2765.75	1513.17	2475.96	7197.72	1716.44	1702.17	1746.65	5028.9	1835.05	2584.02	2208.29	1897.76	2418.09	14.2953
TGAGATGAAGCACTGTAGCT	bta-miR-143	lv3p_lv3pT_lv3p_-2	2079.64	10499.1	1444.92	1866.41	2435.75	1475.25	1196.95	2242.41	1983.75	928.11	1227.24	2042.79	1527.54	1045.48	1504.61	3539.75	1344.41	835.71	963.84	4285.27	1452.42	1425.04	1539.75	1543.83	1560.86
TGAGATGAAGCACTGTAGCTCT	bta-miR-143	nta_T_nta_T_1	1513.52	6269.17	967.09	1333.27	1066.58	1116.37	974.71	2033.83	1423.38	820.92	851.41	1111.43	1204.35	689.76	1272.99	4401.84	845.79	735.69	767.17	2538.59	1006.29	1267.86	1168.01	716.07	1741.84
TGAGATGAAGCACTGTAGCTCG	bta-miR-143	exact	210.267	870.41	153.06	169.26	200.7	166.34	128.52	257.97	194.99	141.83	147.88	192.68	185.89	93.31	156.01	561.88	120.72	114.47	113.68	302.01	133.79	175.75	143.6	121.62	200.03
TACAGTATAGATGATG	bta-miR-144	lv3p_lv3pT_lv3p_-6	68.85	44.88	34.88	0	0	131.49	232.18	157.78	88.27	37.19	64.41	0	46.08	90.27	122.89	83.05	0	0	29.17	75.5	68.25	108.65	145.45	0	91.99	155.593
TACAGTATAGATGATGTA	bta-miR-144	lv3p_lv3pT_lv3p_-4	66.66	14.96	28.27	0	0	81.01	214.53	77.72	84.58	42.11	79.1	0	50.47	93.54	128.48	98.75	0	0	56.54	76.38	152.51	91.71	143.05	0	86.22
TACAGTATAGATGATGT	bta-miR-144	lv3p_lv3pT_lv3p_-5	30.07	8.89	13.83	0	0	46.72	109.38	37.69	37.52	13.86	30.19	0	15.36	38.95	61.45	46.09	0	0	23.46	38.19	44.43	47.36	60.91	0	47.49
TACAGTATAGATGATGTACTAG	bta-miR-144	exact	0.4425	0.4	0.3	0	0	0.38	0.99	0.47	0.92	0.55	0.65	0	0.31	0.93	0.4	0.79	0	0	0.3	0.44	0.68	0.46	0.37	0	1.28
CTCCGTTTGCCTGTTTTGCTGA	bta-miR-1468	exact	689.56	601.57	500.08	555.36	1042.08	515.42	536.2	691.29	727.07	697.13	691.92	584.87	861.73	804.52	615.25	689.43	550.44	884.61	570.79	798.93	698.21	633.12	632.36	658.98	1008.05	1
CTCCGTTTGCCTGTTTTGCTG	bta-miR-1468	lv3p_lv3pT_lv3p_-1	208.25	215.48	144.94	177.52	280.01	172	184.7	216.54	240.82	180.48	186.78	183.07	233.54	192.44	197.9	234.25	163.8	210.78	153.07	227.83	170.38	246.1	221.86	251.68	312.13
CTCCGTTTGCCTGTTTTGCTGAA	bta-miR-1468	nta_A_nta_A_1	36.59	29.92	21.95	21.94	61.56	28.45	24.11	29.73	31.68	41.75	45.2	27.56	40.12	48.29	37.7	34.97	25.81	65.2	27.97	48.29	35.57	30.88	36.73	39.22	43.64
TCAGTGCACTACAGAACTTTGT	bta-miR-148a	exact	6897.04	12836.3	8147.16	5793.84	7971.87	5391.97	4973.74	7418.29	3450.18	9884.94	9912.5	6969.35	9937.94	10488.4	6208.75	4870.93	5676.22	6081.14	8374.77	8312.43	4837.92	4691.17	5373.07	4456	3470	1
TCAGTGCACTACAGAACT	bta-miR-148a	lv3p_lv3pT_lv3p_-4	1566.48	961.38	2600.25	2086.67	1256.86	1776.1	1205.15	2390.36	1214.24	1280.51	2120.3	1594.84	2212.16	1773.96	1706.9	1202.83	800.61	1702.17	1570.72	2238.77	811.4	1413.9	1676.71	811.63	1187.12
TCAGTGCACTACAGAAC	bta-miR-148a	lv3p_lv3pT_lv3p_-5	428.41	253.48	763.2	608.08	356.24	412	261.76	533.04	272.19	375.18	643.81	491.74	689.01	486.59	435.1	300.01	220.37	504.17	577.4	636.95	292.08	319.46	383.37	223.88	242.81
AAAGTTCTGAGACACTCCGACT	bta-mir-148a-5p_novel	exact	90.07	114.82	87.21	69.24	128.33	71.59	46.24	96.68	64.28	140.92	123.82	80.75	147.64	144.62	73.02	65.37	57.32	96.68	103.15	96.57	70.47	75.45	92.29	48.4	66.75	1
AAAGTTCTGAGACACTCCGA	bta-mir-148a-5p_novel	lv3p_lv3pT_lv3p_-2	4.83	3.64	6.01	3.42	6.18	7.54	3.48	5.15	2.15	6.75	4.52	5.34	5.64	7.46	5.98	2.98	3.42	4.45	6.62	6.15	2.04	5.34	4.61	1.99	5.13
AAAGTTCTGAGACACTCCGAC	bta-mir-148a-5p_novel	lv3p_lv3pT_lv3p_-1	4.76	8.09	5.11	2.56	3.47	4.71	1.74	5.85	1.85	6.38	4.36	4.49	5.33	7	6.18	2.38	4.56	5.56	5.11	8.34	4.09	4.18	4.43	1.49	7.06
TCAGTGCATCACAGAACTTTGT	bta-miR-148b	exact	111.97	75.6	100.74	101.44	174.45	93.44	76.57	96.45	72.28	171.73	179.52	146.97	146.7	195.71	90.17	79.47	88.64	112.98	147.36	117.21	97.87	91.94	76.23	98.29	55.41	1
TCAGTGCATCACAGAACT	bta-miR-148b	lv3p_lv3pT_lv3p_-4	32.86	19.81	43	57.56	33.19	39.75	21.88	42.61	33.52	27.53	36.16	44.22	53.29	37.09	29.53	24.64	12.72	37.78	26.16	37.75	21.79	35.52	33.41	16.63	23.1
TCAGTGCATCACAGAAC	bta-miR-148b	lv3p_lv3pT_lv3p_-5	19.03	14.55	31.88	36.47	14.67	22.79	11.44	24.58	16.3	11.85	24.38	23.71	24.45	19.59	19.95	12.72	8.54	17.41	27.07	26.34	11.06	19.5	13.11	10.92	13.48
TCTCCCAACCCTTGTACCAGTG	bta-miR-150	lv3p_lv3pT_lv3p_-1	2983.8	1738	5745.08	2025.12	1469.13	3593.64	2198.51	2457.55	4013.32	3514.11	2818.84	4757.17	2644.12	2802.18	1896.22	1812.59	2378.68	6224.13	5641.12	1112.8	1201.69	3157.7	3145.4	1706.4	3557.71	2.76993
TCTCCCAACCCTTGTACCAGTGT	bta-miR-150	exact	1077.21	544.97	2136.55	785.6	532.62	1449.44	769.13	876.46	1611.91	1304.94	1072.9	1442.96	963.61	1069.98	657.74	616.91	737.98	2317.84	1938.52	380.59	471.83	1175.46	1066.68	511.55	1416.88
TCTCCCAACCCTTGTACCAGT	bta-miR-150	lv3p_lv3pT_lv3p_-2	1066.62	748.32	2017.77	839.74	577	1412.89	831.77	825.19	1668.5	1135.21	904.36	1451.72	921.29	916.26	673.9	626.65	811.24	2307.47	1835.06	383.23	380.08	1273.2	1047.48	614.55	1395.91
CTAGACTGAAGCTCCTTGAGG	bta-miR-151-3p	exact	1194.2	734.98	1214.27	873.93	1914.91	872.98	822.08	1338.33	1132.12	2165.6	1895.26	1290.01	2215.29	2036.15	887.76	632.01	746.71	1501.39	1536.44	863.9	823.31	752.22	941.53	888.57	581.04	1
CTAGACTGAAGCTCCTTGAGGA	bta-miR-151-3p	lv3p_lv3pE_lv3p_1	1053.81	755.19	1071.13	805.83	1638.76	827.95	639.86	1129.05	1096.44	1452.24	1562.38	1094.13	1574.25	1771.86	894.54	579.16	629.03	1300.98	1361.11	790.59	858.04	841.84	1134.42	705.15	777.43
CTAGACTGAAGCTCCTTGAGGT	bta-miR-151-3p	nta_T_nta_T_1	681.99	470.58	620.97	454.49	997.69	568.17	514.33	803.89	789.5	993.2	949.24	702.15	997.46	1130.62	606.47	416.44	457.63	778.29	821.3	436.34	538.72	580.88	690.14	494.42	554.73
TCGAGGAGCTCACAGTCTAGT	bta-miR-151-5p	exact	428.52	477.45	312.44	230.52	978.01	278.43	173.76	359.34	359.53	1223.08	715	317.43	661.74	1295.07	169.17	193.32	133.25	650.86	417.11	242.31	167.49	199.43	190.67	164.81	374.17	1
TCGAGGAGCTCACAGTC	bta-miR-151-5p	lv3p_lv3pT_lv3p_-4	407.44	393.36	555.41	700.69	441.72	512.41	329.63	503.78	357.69	310.28	386.8	572.91	524.75	402.38	394.61	302.4	287.37	364.88	328.7	504.82	261.44	334.09	354.39	350.71	303.36
TCGAGGAGCTCACAGTCTAGTA	bta-miR-151-5p	lv3p_lv3pE_lv3p_1	130.6	197.29	51.42	55.56	354.69	94.76	59.91	147.48	127.64	352.58	205.83	77.97	136.36	389.32	56.06	66.56	37.2	148.92	108.56	57.07	38.3	78.7	48.17	59.07	185.05
AGATATTGCACGGTTGATCTCT	bta-miR-154c	exact	44.07	66.3	49.32	71.52	39.37	50.11	37.54	75.85	53.21	36.83	30.67	38.88	47.65	33.82	52.07	38.94	22.97	44.82	30.98	43.46	34.21	31.57	46.7	28.79	51.99	1
AGATATTGCACGGTTGATCTC	bta-miR-154c	lv3p_lv3pT_lv3p_-1	14.7	15.77	25.26	22.51	11	20.35	18.89	29.03	17.53	9.12	10.33	13.46	15.67	10.03	13.96	13.51	6.83	12.97	12.33	10.97	8.51	17.41	14.4	9.18	13.69
AGATATTGCCCGGTTGATCTCT	bta-miR-154c	exactNucVar	0.72	0.4	1.2	0.85	0.39	1.13	0.25	1.4	0.92	0.18	0.48	0.21	1.25	1.4	1.2	0.2	0.19	1.85	0.3	0	0.68	0.93	0.55	0.5	0.86
TTAATGCTAATCGTGATAGGGGT	bta-miR-155	exact	55.65	34.36	96.83	20.23	85.3	47.85	37.54	68.82	45.52	133.45	65.7	98.05	60.81	72.54	33.71	28.41	47.07	51.49	91.12	27.22	30.47	23.22	45.22	43.68	47.07	1
TTAATGCTAATCGTGATAGGGGTT	bta-miR-155	mlv3p_mlv3p_1	50.78	25.87	67.06	16.81	79.12	51.99	26.35	75.38	51.67	129.44	57.79	77.76	54.23	73.01	31.92	28.41	36.82	54.08	60.45	39.07	28.08	26.23	49.28	34.5	43.43
TTAATGCTAATCGTGATAGGGGAT	bta-miR-155	mlv3p_mlv3p_1	16.45	7.68	23.46	3.42	29.33	13.75	9.45	16.39	18.15	45.76	34.22	19.44	21	31.96	6.58	7.35	9.49	20.37	19.25	8.34	5.62	9.52	12.37	10.42	11.55
TAGCAGCACATAATGGTTTG	bta-miR-15a	lv3p_lv3pT_lv3p_-1	964.97	484.33	900.93	783.89	790.63	1378.42	1348.09	1391.94	1135.81	654.48	945.69	1204.78	776.47	815.95	958.58	1101.9	655.41	1052.42	802.95	1006.13	882.04	1065.41	1043.6	820.81	1158.66	1.6628
TAGCAGCACATAATGGTTTGT	bta-miR-15a	exact	580.33	268.04	393.93	463.61	426.86	797.25	769.63	735.53	658.79	455.76	653.17	601.11	497.79	691.16	529.27	753.41	386.64	877.57	490.49	512.28	688	680.71	496.88	418.72	681.38
TAGCAGCACATAATGGTT	bta-miR-15a	lv3p_lv3pT_lv3p_-3	13.94	10.92	23.15	18.24	15.25	17.9	11.93	26.45	15.07	8.39	13.56	22.22	12.23	14	11.17	11.52	7.78	12.22	7.52	22.83	6.81	9.29	9.04	15.39	11.77
TAGCAGCACATCATGGTTTAC	bta-miR-15b	lv3p_lv3pT_lv3p_-1	113.45	56.6	96.53	86.05	111.93	150.14	109.38	144.67	125.48	114.31	134.31	137.14	90.91	122.46	92.77	159.54	86.74	164.85	112.77	76.38	135.83	120.26	95.06	82.4	116.17	18.4772
TAGCAGCACATCATGGTT	bta-miR-15b	lv3p_lv3pT_lv3p_-4	13.1	13.75	11.43	17.95	15.25	16.77	14.17	16.39	14.15	6.2	13.4	18.58	11.28	17.49	13.17	9.14	9.11	14.82	8.72	22.39	11.06	8.13	8.68	10.18	12.19
TAGCAGCACATCATGGTTTACA	bta-miR-15b	exact	6.14	6.47	3.91	2.56	14.09	2.83	4.23	9.13	7.69	16.41	7.59	4.06	11.6	17.26	2.39	3.18	2.85	6.3	4.51	4.39	1.53	3.71	2.95	2.48	5.35
TAGCAGCACGTAAATATTGGTG	bta-miR-16a	exact	843.4	374.77	569.25	303.75	909.11	1008.8	1101.74	989.29	949.74	826.21	950.37	1116.13	641.67	1097.73	641.38	776.06	833.64	1145.4	769.57	742.75	1195.06	617.8	708.04	922.82	1050.63	1
TAGCAGCACGTAAATATTG	bta-miR-16a	lv3p_lv3pT_lv3p_-3	32.82	19.4	27.06	14.82	25.48	50.86	51.2	32.78	44.9	21.88	38.1	40.58	21.32	28.92	32.72	30.6	35.3	31.12	28.88	28.1	27.58	33.44	45.4	36.24	41.08
TAGCAGCACGTAAATATTGGTGA	bta-miR-16a	nta_A_nta_A_1	21.48	12.53	19.55	8.55	24.89	21.66	21.63	21.3	20.91	27.35	33.42	30.12	29.78	32.19	14.56	19.07	12.91	29.26	20.45	20.63	21.79	12.77	14.77	20.35	25.03
TAGCAGCACGTAAATATTGGCG	bta-miR-16b	mlv3p_mlv3p_1	5327.02	1776.41	3527.34	2752.59	4833.68	5917.19	8150.45	5532.17	5628	4046.62	5984.27	6902.49	3723.08	6250.74	4365.39	5515.07	5796.94	6979.46	4914.26	4404.23	8317.39	4558.37	5032.52	6685.86	6253.91	66.1085
TAGCAGCACGTAAATATTGGCGT	bta-miR-16b	mlv3p_mlv3p_2	283.33	88.13	172.31	155.3	192.01	386.38	493.2	334.52	329.09	210.56	301.4	316.36	167.39	301.38	236.8	387.04	253.39	356.73	225.55	177.35	429.44	281.39	276.5	339.79	387.86
TAGCAGCACGTAAATATTGGC	bta-miR-16b	exact	80.58	42.85	82.7	49.3	102.86	75.73	79.05	50.1	77.2	99.54	100.41	121.97	72.1	99.84	47.28	68.15	76.49	107.06	73.38	82.97	149.28	40.86	71.06	83.15	80.65
CAAAGTGCTTACAGTGCAGGTAG	bta-miR-17-5p	lv3p_lv3pT_lv3p_-1	171.28	110.37	123.29	83.49	291.97	174.44	150.15	168.55	146.09	234.08	203.25	225.79	200.62	310.94	132.67	124.77	149.76	213	186.15	157.59	152.68	135.59	128.1	159.84	147.61	24.0224
CAAAGTGCTTACAGTGCAGGT	bta-miR-17-5p	lv3p_lv3pT_lv3p_-3	26.65	13.34	15.04	23.08	26.44	29.95	40.77	31.37	24.6	25.16	29.06	28.41	27.59	34.29	32.32	29.6	23.92	27.78	21.05	20.63	28.6	31.34	27.32	15.64	32.3
CAAAGTGCTTACAGTGCAGGTAGT	bta-miR-17-5p	exact	7.13	8.89	5.41	2.85	16.6	8.85	4.47	7.49	5.23	18.05	8.88	1.28	9.09	20.53	3.79	3.77	3.23	8.15	6.32	3.07	1.87	8.13	2.03	2.98	10.27
AACATTCAACGCTGTCGGTGA	bta-miR-181a	lv3p_lv3pT_lv3p_-3	3028.13	2504.92	2826.08	2950.06	2860.3	3252.47	2570.89	4768.55	3350.84	2895.55	3395.32	2784.45	3496.76	3640.76	2956.55	2598.39	2057.9	3361.74	3560.36	2757.64	2409	3228.75	3380.18	1971.73	3096.04	8.30276
AACATTCAACGCTGTCGGTGAGT	bta-miR-181a	lv3p_lv3pT_lv3p_-1	2526.33	3290.84	1682.18	1252.06	4497.71	1983.32	1275.5	3356.48	2351.59	6999.78	3864.46	1337.86	2804.3	6268.47	1449.74	1487.94	731.14	3771.82	2448.56	1202.79	852.93	1958.56	1513.73	932	3318.11
AACATTCAACGCTGTCGG	bta-miR-181a	lv3p_lv3pT_lv3p_-6	953.19	540.52	868.75	945.17	856.24	1271.04	1097.02	1388.66	1115.82	711.17	751.65	1070.63	1219.71	857.01	1489.05	772.28	628.08	889.06	787.62	999.98	578.72	1078.42	1191.45	632.92	1135.56
AACATTCAACGCTGTCGGTGAGTT	bta-miR-181a	exact	364.714	508.18	148.85	170.11	777.31	265.81	154.62	523.44	463.8	1122.82	646.23	157.01	419.42	1084.2	150.42	202.06	85.41	358.59	254.42	137.84	74.21	236.81	128.65	88.61	594.31
AACATTCATTGCTGTCGG	bta-miR-181b	lv3p_lv3pT_lv3p_-6	277.66	166.97	242.37	309.74	278.27	340.22	292.34	413.88	260.81	213.3	243.28	346.48	373.97	240.73	420.14	228.69	179.94	278.57	220.14	345.03	157.11	301.35	342.02	170.76	297.8	2.12473
AACATTCATTGCTGTCGGTGGGT	bta-miR-181b	lv3p_lv3pT_lv3p_-1	181.32	166.16	168.1	91.18	322.46	127.54	96.7	237.61	230.98	476.73	226.33	146.97	270.84	361.32	111.92	117.82	81.24	215.23	179.54	92.18	79.32	116.08	146.37	80.67	208.37
AACATTCATTGCTGTCGGTGGGTT	bta-miR-181b	exact	130.68	125.73	110.36	66.11	221.34	95.51	57.18	171.12	195.3	349.3	178.23	104.67	216.61	254.72	72.82	80.27	50.49	144.1	112.17	68.48	61.96	84.97	103.18	51.63	160.02
AACATTCAACCTGTCGGTGAGTT	bta-miR-181c	lv3p_lv3pT_lv3p_-1	78.26	69.54	63.45	43.03	148.21	60.47	30.33	111.66	86.12	150.95	111.23	66.65	148.27	170.28	40.9	39.74	27.14	101.87	76.39	47.85	32.34	74.99	57.03	30.78	89	9.69915
AACATTCAACCTGTCGGTGAGT	bta-miR-181c	lv3p_lv3pT_lv3p_-2	47.36	46.9	33.08	40.46	73.52	42.95	16.16	77.72	46.13	85.5	64.09	47.64	78.05	84.91	31.72	29.21	20.88	55.57	42.1	39.07	23.15	44.81	33.04	26.81	53.27
AACATTCAACCTGTCGG	bta-miR-181c	lv3p_lv3pT_lv3p_-7	10.47	12.13	9.92	15.39	13.89	16.39	11.44	18.03	19.38	5.83	6.78	19.44	10.97	5.6	6.78	7.95	4.94	6.67	5.41	13.61	5.45	13.7	8.31	8.44	4.92
AACATTCAACCTGTCGGTGAGTTT	bta-miR-181c	exact	8.06875	6.87	5.11	2.56	13.12	9.8	4.23	18.49	9.84	12.4	10.33	7.69	18.18	12.83	4.39	2.78	2.66	10.74	5.41	3.95	5.11	9.05	4.98	3.72	9.41
CAAAGAATTCTCCTTTTGGGCT	bta-miR-186	exact	4292.02	4341.97	5028.49	5203.14	6311.31	3902.22	3228.66	4197.82	2298.99	5825.74	5278.48	5445.01	2875.15	6377.87	3647.2	3341.66	3408.58	2533.07	5605.04	4513.1	4615.8	3778.98	3878.73	3470.63	3900.86	1
CAAAGAATTCTCCTTTTGGGCTT	bta-miR-186	lv3p_lv3pE_lv3p_1	3440	3190.17	2939.15	2668.25	5941.76	3615.12	2419.5	4302.46	1803.83	5955.18	4730.56	4034.94	2423.75	6167.7	3172	2577.13	2303.9	1689.21	3903.2	3161.06	2560.49	3636.9	3486.68	2277.52	3599.43
CAAAGAATTCTCCTTTTGGGC	bta-miR-186	lv3p_lv3pT_lv3p_-1	573.11	577.72	854.62	938.9	768.82	505.63	429.81	546.38	298.02	617.1	632.18	839.07	384.31	684.16	484.18	462.14	459.53	355.99	728.67	664.17	640.34	466.42	474.74	510.55	431.08
CAACGGAATCCCAAAAGCAGCTG	bta-miR-191	exact	24434.9	19627.4	21406.4	10959.1	47809.2	21339.9	14802.6	20544.1	22280.4	38100.3	37081.1	27242.8	29600.7	41563	19336.2	12091.5	20604.1	24401.2	31681.5	21444.8	20781.8	21102.6	23875.2	19715.8	19045.4	1
CAACGGAATCCCAAAAGCAGCTGT	bta-miR-191	lv3p_lv3pE_lv3p_1	3385.54	2816.21	2470.34	1739.32	5768.08	3198.22	2515.46	2723.25	3178.61	4950.68	4663.24	3990.3	4126.52	5562.15	2655.11	2029.36	3165.82	3754.78	3650.58	2905.57	3504.32	3096.18	2831.24	3105.03	2852.59
AACGGAATCCCAAAAGCAGCTG	bta-miR-191	lv5p_lv5pT_lv5p_-1	544.97	387.7	516.02	316.01	1021.04	518.81	355.98	485.98	478.56	712.27	847.06	591.28	641.36	848.84	442.09	311.54	459.72	581.22	669.13	513.6	458.21	504.96	521.8	452.72	443.27
CTGCGCTTGGATTTCGTTCCC	bta-mir-191-3p_novel	lv5p_lv5pT_lv5p_-1	284.6	225.59	282.07	170.4	522.77	263.74	147.91	220.75	315.86	418.21	447.5	346.05	457.98	427.34	239.4	130.34	205.75	284.5	379.82	234.41	150.81	279.53	269.11	205.76	204.73	14.5294
CTGCGCTTGGATTTCGTTCCCT	bta-mir-191-3p_novel	mv	48.84	38.41	44.51	31.63	75.84	45.78	30.08	45.88	65.2	72.01	58.92	49.34	84.32	82.34	36.71	25.63	36.06	40.38	58.64	43.9	30.81	53.4	43.01	34.75	44.71
CTGCGCTTGGATTTCGTTCC	bta-mir-191-3p_novel	mv	47.63	33.56	55.63	43.31	69.28	50.11	26.35	42.84	36.6	61.98	78.62	58.1	82.44	79.31	35.51	28.01	30.18	40.75	60.45	47.41	29.28	45.5	36.73	39.22	31.88
GCTGCGCTTGGATTTCGTTCCC	bta-mir-191-3p_novel	exact	19.5879	17.38	15.64	11.11	23.93	20.91	12.93	11.7	19.07	32.81	25.99	17.3	31.35	30.32	16.76	7.75	19.55	13.71	28.27	17.56	10.89	22.29	25.84	25.07	11.98
CTGACCTATGAATTGACAGCC	bta-miR-192	lv3p_lv3pT_lv3p_-2	15914.6	20410.5	26772	12920.1	16848.6	16583.6	8598.15	13913.5	7536.39	14376.2	21487.6	15296	22041	17691.8	21534.7	12842.5	14045.6	11654.4	13131.8	27922.3	11759.8	13632.9	17351.8	11795.6	11803.8	1043.58
TGACCTATGAATTGACAGCC	bta-miR-192	mv	4252.35	2715.55	6202.16	3902.93	4851.44	4580.03	2545.04	3777.62	2415.25	3081.68	6126.5	4930.63	6300.43	4163.74	5611.85	3857.84	3534.23	3293.21	2883.72	8070.99	3293.42	3880.21	4947.99	3964.06	3125.78
CTGACCTATGAATTGACAGC	bta-miR-192	lv3p_lv3pT_lv3p_-3	4175.1	2872.81	6240.95	4673.71	4054.25	4557.04	2765.79	4108.63	2266.39	3581.2	5712.09	5088.7	6358.11	4984.12	5413.15	3918.64	3077.75	3509.55	2961.3	6994.62	2498.19	4247.96	3848.27	3433.15	3035.93
CTGACCTATGAATTGACAGCCAG	bta-miR-192	exact	15.25	28.7	24.06	12.82	19.68	16.39	6.21	11.7	8	16.95	21.47	12.18	20.06	18.89	22.34	12.12	12.72	4.82	10.53	28.97	9.36	14.39	9.97	7.2	16.47
AACTGGCCCACAAAGTCCCGCT	bta-miR-193b	lv3p_lv3pT_lv3p_-2	49.04	108.35	67.96	49.3	31.46	53.31	45.99	35.82	35.98	75.66	58.12	37.81	42.63	49.68	41.69	40.93	67.19	47.42	38.79	49.17	37.28	29.25	52.79	27.3	53.06	6.97003
AACTGGCCCACAAAGTCCCGC	bta-miR-193b	lv3p_lv3pT_lv3p_-3	13.35	14.55	21.65	22.8	7.91	18.27	15.41	12.64	11.99	14.77	17.27	11.32	7.84	13.06	9.97	14.7	13.67	18.52	6.62	9.22	11.57	10.91	11.07	6.21	18.4
AACTGGCCCACAAAGTCCCGCTT	bta-miR-193b	lv3p_lv3pT_lv3p_-1	10.23	32.75	11.43	12.82	7.72	10.55	7.46	8.43	4.92	15.13	11.62	5.55	8.46	7	11.17	9.74	17.08	8.89	7.22	10.1	9.7	3.95	10.89	4.47	8.56
AACTGGCCCACAAAGTCCCGCTTT	bta-miR-193b	exact	7.03583	38.81	7.52	5.98	3.09	4.71	3.73	5.38	6.15	10.39	5.97	5.77	2.82	3.73	4.99	7.15	8.35	4.45	4.81	7.02	6.13	5.8	3.51	4.47	8.13
TGTAACAGCAACTCCATGTGG	bta-miR-194	lv3p_lv3pT_lv3p_-1	77.84	86.92	169.6	86.91	46.31	83.64	56.43	74.44	62.13	106.28	108	49.56	139.18	91.44	82.59	71.13	37.39	68.53	89.32	66.72	55.15	69.42	63.49	34	69.53	7.16346
TGTAACAGCAACTCC	bta-miR-194	lv3p_lv3pT_lv3p_-7	62.26	31.13	98.03	99.73	60.59	64.24	51.46	50.8	46.44	49.22	59.89	112.79	88.71	68.58	72.42	55.63	33.6	69.64	51.12	114.13	24.17	61.06	44.48	46.17	40.22
TGTAACAGCAACTCCA	bta-miR-194	lv3p_lv3pT_lv3p_-6	22.51	12.94	36.99	29.63	25.28	31.27	14.92	25.75	14.46	20.05	27.61	40.16	26.02	18.66	21.15	20.66	11.77	14.08	15.04	53.55	13.79	20.2	17.9	18.62	9.63
TGTAACAGCAACTCCATGTGGA	bta-miR-194	exact	10.8662	14.55	9.92	6.55	23.16	9.42	4.23	11.24	7.69	27.35	15.82	10.68	11.28	23.33	5.79	7.95	4.56	15.19	6.32	11.41	4.94	5.8	4.25	6.95	12.41
TTCACCACCTTCTCCACCCAGC	bta-miR-197	exact	54.3	36.39	39.09	21.09	89.16	46.53	42.26	35.82	66.43	127.43	63.93	47.42	38.24	120.36	36.11	36.16	61.12	54.08	34.88	28.53	41.7	41.56	51.31	68.01	75.52	1
TTCACCACCTTCTCCACCCAG	bta-miR-197	lv3p_lv3pT_lv3p_-1	12.13	10.51	6.92	8.83	16.02	9.23	19.64	9.13	16.92	14.77	10.65	13.46	6.9	10.96	8.78	10.93	14.62	12.97	9.92	7.46	9.53	9.98	10.34	23.08	19.47
TTCACCACCTTCTCCACCCAGA	bta-miR-197	nta_A_nta_A_1	2.43	2.83	1.8	0.85	1.35	1.32	1.24	2.11	3.69	5.1	0.97	2.78	2.19	2.57	1.8	2.38	2.47	5.19	2.11	1.32	2.72	2.09	2.4	2.23	4.71
ACAGTAGTCTGCACATTGGTT	bta-miR-199a-3p	lv3p_lv3pT_lv3p_-1	1147.46	1369.7	1189.61	1638.73	798.54	1417.03	1433.36	1840.7	1443.06	968.59	799.92	1083.02	1022.54	819.22	1069.7	1623.25	756.2	1039.82	817.99	1094.36	1024.84	1060.77	1069.45	813.61	1345	14.7615
CAGTAGTCTGCACATTGGTT	bta-miR-199a-3p	mv	201.18	192.84	337.4	299.76	175.8	286.35	195.14	355.36	303.25	171.37	149.65	199.51	219.74	160.02	165.58	170.87	104.77	174.48	191.27	184.81	121.19	167.62	182.73	146.94	171.79
CAGTAGTCTGCACATTGGT	bta-miR-199a-3p	mv	140.75	112.39	236.66	254.74	125.05	194.6	118.82	270.85	237.13	104.46	103.32	160	152.03	111.97	114.51	106.89	65.86	125.95	117.59	127.74	74.04	114.92	135.11	100.52	112.74
ACAGTAGTCTGCACATTGGTTA	bta-miR-199a-3p	exact	77.7333	127.35	46.91	66.68	48.44	67.25	99.68	127.11	67.66	96.8	45.52	63.02	59.56	46.89	75.41	165.9	59.6	73.35	55.03	76.82	94.47	68.02	70.69	44.92	118.52
CCCAGTGTTCAGACT	bta-miR-199a-5p	lv3p_lv3pT_lv3p_-7	91.24	60.64	0	154.44	112.89	81.01	50.71	94.11	77.81	64.35	61.99	183.71	154.23	139.49	72.62	65.96	43.28	156.7	146.46	169.44	56.34	68.49	71.8	46.91	56.26	52.1247
CCCAGTGTTCAGACTACCTG	bta-miR-199a-5p	lv3p_lv3pT_lv3p_-2	38.38	68.73	0	129.94	31.65	49.36	38.28	64.61	66.74	25.52	16.31	42.72	44.2	25.66	28.13	35.37	23.35	23.34	25.56	47.41	16.51	35.99	29.9	27.8	23.96
CCCAGTGTTCAGACTACCTGT	bta-miR-199a-5p	lv3p_lv3pT_lv3p_-1	31.23	53.36	0	93.75	22.19	33.53	30.08	51.74	47.98	27.71	19.7	33.75	39.81	28.46	27.33	30.99	13.48	30.38	21.65	31.61	16.85	24.84	26.95	16.63	26.74
CCCAGTGTTCAGACTACCTGTT	bta-miR-199a-5p	exact	1.75042	3.23	0	5.41	0.77	0.75	3.98	2.81	1.23	2.73	0.48	1.92	3.45	0.47	0.6	2.78	1.71	1.48	1.2	1.32	2.04	0.46	0.55	0.5	2.14
TGTGCAAATCTATGCAAAACTGA	bta-miR-19a	exact	84.18	50.53	76.68	51.86	125.43	95.51	70.85	102.3	74.43	125.97	129.63	34.18	99.06	163.28	71.22	67.95	58.84	87.42	80.6	71.11	71.15	83.12	77.52	69.25	82.36	1
TGTGCAAATCTATGCAAAACTG	bta-miR-19a	lv3p_lv3pT_lv3p_-1	54.39	25.07	50.82	47.59	63.3	58.02	59.41	69.76	47.98	69.82	82.49	30.33	51.41	80.71	49.08	57.02	31.89	74.83	64.66	44.34	43.23	59.2	59.8	29.78	54.77
TGTGCAAATCTATGCAAAACT	bta-miR-19a	lv3p_lv3pT_lv3p_-2	8.5	4.85	4.81	7.98	6.56	10.74	9.2	9.6	8.61	9.84	9.69	8.76	8.46	13.3	9.78	8.54	3.99	10	7.52	8.78	9.87	9.75	7.57	8.44	7.27
TGTGCAAATCCATGCAAAACTG	bta-miR-19b	lv3p_lv3pT_lv3p_-1	312.89	213.46	283.27	237.08	352.18	371.31	317.94	471.47	279.57	363.15	404.72	172.39	314.72	441.1	337.95	335.18	180.13	316.73	329	276.12	238.3	371.93	360.67	219.91	321.11	1.92904
TGTGCAAATCCATGCAAAACTGA	bta-miR-19b	exact	162.2	120.48	130.81	85.2	248.36	194.98	130.26	178.85	155.01	213.48	224.23	74.98	195.29	305.81	155.81	133.32	115.78	160.03	167.51	154.08	124.08	170.41	138.25	137.26	178.42
TGTGCAAATCCATGCAAAACT	bta-miR-19b	lv3p_lv3pT_lv3p_-2	35.09	33.56	36.69	39.32	43.03	43.14	29.83	37.69	29.22	33.73	43.75	41.44	35.42	48.05	31.52	29.21	24.3	46.3	30.98	39.51	29.11	29.72	30.09	27.55	29.09
TCCTTCATTCCACCGGAGTC	bta-miR-205	lv3p_lv3pT_lv3p_-2	176.31	115.62	260.11	258.16	156.31	208.17	135.98	272.49	298.02	160.79	153.2	258.05	251.4	132.73	133.46	137.49	92.06	198.56	159.09	159.35	103.32	148.35	157.81	137.01	143.98	1.33497
TCCTTCATTCCACCGGAGTCTG	bta-miR-205	exact	132.07	102.69	175.92	173.82	103.44	134.13	106.4	292.15	288.18	147.85	72.48	100.18	206.26	86.54	109.12	122.19	57.89	100.02	98.64	53.12	54.64	131.41	133.45	99.03	220.14
TCCTTCATTCCACCGGAG	bta-miR-205	lv3p_lv3pT_lv3p_-4	98.36	61.05	136.22	141.05	85.3	112.09	69.6	152.16	130.4	86.05	80.4	154.02	163.63	80.71	77.8	72.72	59.98	92.24	99.54	111.06	50.21	99.37	82.32	77.44	85.36
TAAAGTGCTTATAGTGCAGGTAG	bta-miR-20a	exact	87.2	46.09	79.99	31.06	122.15	100.6	74.08	114.47	74.12	119.05	119.62	104.67	86.2	159.32	64.04	61.19	60.36	107.43	92.02	95.26	71.66	73.36	69.03	64.78	102.26	1
TAAAGTGCTTATAGTGCAGGT	bta-miR-20a	lv3p_lv3pT_lv3p_-2	15.25	7.28	10.22	16.53	14.67	15.64	25.85	17.32	17.22	16.23	16.63	19.65	16.3	19.13	13.57	13.71	10.25	22.97	10.83	14.05	13.96	13.93	11.26	14.4	14.33
TAAAGTGCTTATAGTGCAGGTA	bta-miR-20a	lv3p_lv3pT_lv3p_-1	4.1	1.62	2.41	1.99	3.86	7.91	4.47	2.34	4	4.92	5	6.84	3.76	5.37	3.99	2.19	4.18	4.82	5.11	3.07	4.77	3.95	3.51	5.46	2.78
CAACAGCAGTCGATGGGCTGT	bta-miR-21-3p	mv	243.37	133.82	272.14	188.07	426.86	189.52	102.67	219.82	187.3	335.26	374.37	252.49	464.56	469.79	202.09	100.73	126.03	304.87	377.72	260.31	183.66	197.11	193.62	155.13	123.01	57.1962
CAACAGCAGTCGATGGGC	bta-miR-21-3p	mv	75.43	50.13	125.4	128.51	80.09	87.98	50.21	95.51	136.56	53.42	84.75	85.45	96.86	68.58	61.05	59.01	48.02	55.2	55.64	103.16	52.94	61.52	58.7	48.4	63.32
ACAGCAGTCGATGGGCTGTCT	bta-miR-21-3p	lv5p_lv5pT_lv5p_-1	21.64	12.94	20.15	17.1	35.89	23.36	9.45	18.96	17.84	34.09	33.42	23.28	41.38	47.12	20.35	8.54	10.06	22.97	27.07	18.88	10.21	28.56	19.57	10.18	7.92
AACAGCAGTCGATGGGCTGTCT	bta-miR-21-3p	exact	4.255	1.21	3.31	5.13	6.37	4.52	0.75	3.28	4.61	7.29	4.04	3.63	7.84	7.23	4.59	1.39	0.76	5.19	6.62	3.95	2.89	6.04	4.8	3.47	3.21
ATGACCTATGAATTGACAGAC	bta-miR-215	lv3p_lv3pT_lv3p_-1	4205.67	1612.27	3005.3	4950.11	6992.13	5923.78	3413.36	2335.58	244.82	2125.49	7038.13	7197.71	783.05	2655.69	7402.74	6303.84	4293.85	368.22	1901.83	8495.92	4787.54	4780.32	5919.61	6556.3	1848.38	2.80068
ATGACCTATGAATTGACAGA	bta-miR-215	lv3p_lv3pT_lv3p_-2	3340.15	1360.81	2652.87	4254.84	5846.43	4048.59	2479.41	1630.95	214.37	1651.5	5281.54	7401.92	610.01	2332.16	4608.58	4750.13	3235.29	330.43	1562	7776	3581.59	3951.25	3696.73	5513.84	1392.28
ATGACCTATGAATTGACAGACA	bta-miR-215	exact	1501.66	479.88	1128.57	1409.35	2674.47	1954.69	1107.71	774.63	57.21	875.25	2433.16	2645.18	308.14	1285.74	2770.22	2064.52	1719.67	112.61	621.31	3256.75	1716.75	1551.34	1834.15	2719.82	538.68
TAGCTTATCAGACTGATGTTGA	bta-miR-21-5p	lv3p_lv3pT_lv3p_-2	6620.98	3617.5	7214.35	3727.68	9952.01	6912.8	4205.36	7404.48	5361.35	8678.27	9420.12	8229.03	9260.84	11805	5785.21	4921.4	4239.18	6745.71	9037.89	7399.8	4199.12	5501.89	6137.78	4329.66	4817.14	20.3178
TAGCTTATCAGACTGATGTTG	bta-miR-21-5p	lv3p_lv3pT_lv3p_-3	1616.59	880.52	2319.98	1572.63	1588.78	2147.59	1239.21	2374.68	1872.1	1335.02	1638.25	2225.85	1851.04	1433.63	1548.89	1743.85	934.43	1539.92	1904.23	2020.6	953.53	1563.64	1690.18	1015.65	1404.04
TAGCTTATCAGACTGATGTTGAC	bta-miR-21-5p	lv3p_lv3pT_lv3p_-1	874.21	1200.31	178.92	323.99	2473.19	712.29	409.92	1324.99	1050.62	3012.77	1629.54	288.59	849.82	2695.58	302.84	541.21	145.39	623.82	578.61	249.34	97.02	465.26	193.99	212.71	1420.3
TAGCTTATCAGACTGATGTTGACT	bta-miR-21-5p	exact	325.87	474.62	154.87	177.81	925.52	259.78	191.41	385.56	263.58	777.53	507.88	159.78	382.43	814.79	208.87	195.11	85.41	323.39	357.87	182.17	113.53	277.44	143.05	142.72	315.77
AGCTACATTGTCTGCTGGGTT	bta-miR-221	lv3p_lv3pT_lv3p_-1	614.13	375.98	726.22	669.91	672.33	759.76	482.76	872.95	872.23	733.05	792.33	571.2	880.54	1039.88	479.79	386.24	315.65	690.5	557.86	543.89	319.49	557.43	519.22	356.67	563.29	1.29695
AGCTACATTGTCTGCTGGGT	bta-miR-221	lv3p_lv3pT_lv3p_-2	548.57	299.17	705.77	889.32	537.83	676.49	405.2	811.85	823.95	471.62	641.39	571.63	817.22	540.47	473.21	461.54	269.91	587.52	479.07	594.37	326.64	506.59	477.5	362.13	435.35
AGCTACATTGTCTGCTGGGTTT	bta-miR-221	exact	473.52	266.02	393.63	299.19	658.63	477.75	239.14	544.98	550.22	930.12	913.41	399.46	753.27	1146.02	285.68	255.51	235.55	666.79	419.22	382.79	241.02	351.97	369.53	181.93	402.62
AGCTACATCTGGCTACTGGGTCTC	bta-miR-222	lv3p_lv3pE_lv3p_3	299.95	286.23	212	147.89	535.7	263.36	178.49	296.83	493.94	366.25	422.48	347.76	594.65	389.55	197.9	190.74	247.51	425.64	206.9	194.03	150.3	303.21	235.15	278.98	233.4	18.8831
AGCTACATCTGGCTACTGGGTCT	bta-miR-222	lv3p_lv3pE_lv3p_2	163.36	175.86	165.39	104.58	256.85	137.33	101.67	117.28	174.39	297.89	209.38	227.93	268.96	226.73	109.72	97.95	145.01	232.27	166.61	109.74	104.68	127.46	121.64	138.75	102.47
AGCTACATCTGGCTACTGGGTCTCT	bta-miR-222	lv3p_lv3pE_lv3p_4	82.76	102.69	52.02	33.34	163.07	63.49	45.74	65.31	135.33	136.36	115.27	72.84	149.84	139.96	54.26	52.06	65.1	122.25	43.31	38.19	37.28	67.1	55.56	79.67	96.27
AGCTACATCTGGCTACTGGGT	bta-miR-222	exact	15.8846	18.6	24.06	19.38	22	14.88	11.68	14.28	15.38	18.05	20.18	24.57	26.96	23.33	12.97	11.52	10.06	12.22	11.13	22.39	9.02	9.98	9.41	11.91	7.27
TGTCAGTTTGTCAAATACCCC	bta-miR-223	lv3p_lv3pT_lv3p_-1	316.22	253.48	297.7	212.57	558.48	344.75	187.19	299.41	284.18	568.24	478.98	435.56	388.39	571.73	260.54	161.53	206.89	279.31	319.08	246.26	192.68	268.39	264.5	250.93	258.43	1.25739
TGTCAGTTTGTCAAATACCCCA	bta-miR-223	exact	251.49	158.07	246.28	100.02	484.18	265.44	138.46	252.82	216.21	604.71	364.36	340.07	292.15	458.83	165.38	94.97	182.22	236.71	338.62	202.37	147.74	166.7	174.8	197.07	207.52
TGTCAGTTTGTCAAATACCCCAA	bta-miR-223	lv3p_lv3pE_lv3p_1	134.6	125.33	117.28	48.16	210.54	154.66	67.62	101.6	118.41	260.88	174.03	145.9	160.18	257.06	90.97	54.84	84.09	140.4	144.95	89.11	66.55	107.26	96.35	134.03	280.25
AAGCTGCCAGTTGAAGAACTGT	bta-miR-22-3p	lv3p_lv3pE_lv3p_1	61584.4	69111.6	77289	54676	80929.1	62779.1	36500.6	67336.5	55726.1	87878.5	79433.8	64310	86789.2	86390.9	54694.7	41040.3	42510.3	58852.5	72306.1	62877.4	43373.1	51971.1	55103.2	35739.8	50406.3	10.5407
AAGCTGCCAGTTGAAGAACTG	bta-miR-22-3p	exact	5842.53	5419.37	8355.25	6754.4	5179.11	6821.06	5728.46	7754.92	7444.74	5291.04	5370.17	5352.51	6937.4	4161.4	6811.63	5668.05	4945.84	4092.62	5399.94	5556.54	3418.87	5928.85	6549.2	5528.49	5750.74
AAGCTGCCAGTTGAAGAACT	bta-miR-22-3p	lv3p_lv3pT_lv3p_-1	3770.27	3079	6509.79	5967.37	3140.51	3804.63	3563.26	4280.69	4114.2	2630.3	3228.56	4363.48	3788.28	2170.28	4118.02	3565.58	3995.09	2963.89	3350.15	4407.75	2685.77	3203.44	3814.49	4806.22	2935.81
AGTTCTTCAGTGGCAAGCTT	bta-miR-22-5p	lv3p_lv3pT_lv3p_-2	84.74	56.19	138.03	132.22	85.68	101.16	59.91	108.85	88.58	69.46	92.83	107.23	108.77	83.04	89.97	63.58	52.77	80.39	89.02	102.72	44.6	85.44	83.43	48.9	60.97	49.7739
AGTTCTTCAGTGGCAAG	bta-miR-22-5p	lv3p_lv3pT_lv3p_-5	36.66	18.6	50.52	55.56	47.47	45.4	20.14	44.24	24.6	27.35	46.82	48.28	40.44	26.13	42.29	35.76	22.97	22.6	40	61.02	24.85	47.36	42.82	20.1	24.6
AGTTCTTCAGTGGCAAGCT	bta-miR-22-5p	lv3p_lv3pT_lv3p_-3	28.33	18.19	45.11	51.01	36.28	29.2	21.38	28.56	27.99	31.72	22.6	40.8	32.29	24.26	28.13	18.08	22.59	27.41	32.18	39.95	17.87	19.5	19.2	28.54	17.11
AGTTCTTCAGTGGCAAGCTTTA	bta-miR-22-5p	exact	1.7025	2.83	0.3	1.14	1.93	2.26	1.24	1.17	0.92	7.47	1.94	3.2	2.51	1.63	0.4	0.6	1.33	1.48	2.11	0.88	0.51	1.63	1.11	0.99	1.28
AAAAAAGTTTGTTTGGGTTTTT	bta-miR-2284aa	lv3p_lv3pE_lv3p_1	311.5	154.03	298.61	125.38	439.99	406.16	187.93	410.61	302.64	556.94	463.64	297.99	450.14	623.51	281.49	181.4	162.67	298.2	310.66	244.51	172.76	338.27	299.75	169.77	298.86	3.25564
AAAAAAGTTTGTTTGGGTTTT	bta-miR-2284aa	exact	95.68	35.58	101.94	53.29	108.84	131.49	80.29	143.74	83.96	137.28	136.41	90.14	106.58	191.98	85.19	66.56	55.42	88.91	108.26	67.16	58.04	111.44	95.98	45.92	111.89
AAAAAAGTTTGTTTGGGTTTTTT	bta-miR-2284aa	lv3p_lv3pE_lv3p_2	36.14	17.79	28.27	12.54	59.44	50.11	27.84	47.52	38.44	72.74	49.08	41.87	48.27	57.38	29.33	19.67	20.69	35.56	33.68	32.92	17.36	40.86	34.15	16.38	35.51
AAAACCTCAATGAACTCTTTGG	bta-mir-2284w-3p_novel	exact	89.65	28.3	57.14	119.39	37.44	50.11	98.94	198.28	155.62	50.32	46.98	52.34	142.94	124.56	109.92	127.16	26.76	155.58	58.94	39.95	122.55	45.04	142.31	27.8	133.28	1
AAAACCTCAATGAACTCTTTG	bta-mir-2284w-3p_novel	lv3p_lv3pT_lv3p_-1	30.25	18.19	17.14	65.25	13.12	22.23	33.06	65.55	56.59	11.12	11.62	25.21	46.08	30.79	38.3	53.45	12.91	34.45	16.24	18	31.83	10.91	42.08	14.89	37.01
AAAAACCTCAATGAACTCTTTG	bta-mir-2284w-3p_novel	mv	25.53	12.13	15.64	45.02	8.88	11.87	33.56	48.22	36.91	9.12	9.85	22.22	34.8	23.79	33.91	53.84	9.68	37.04	11.73	11.85	35.06	9.75	46.7	13.65	37.44
TGAAAAGTTCGTTCGGGTTTTT	bta-miR-2284x	mlv3p_mlv3p_1	565.68	427.73	518.73	437.11	627.95	649.74	492.45	765.73	759.36	585.75	520.79	577.4	605.94	526.01	621.63	587.91	433.14	511.21	616.8	460.48	386.55	729.47	628.86	428.15	677.31	10.1395
GAAAAGTTCGTTCGGGTTTTT	bta-miR-2284x	mv	301.28	178.29	355.14	365.87	232.54	382.99	282.4	474.98	382.91	285.13	275.25	242.66	357.04	288.78	321.39	293.85	171.4	311.17	347.35	215.54	200.34	396.31	358.64	189.88	320.9
GAAAAGTTCGTTCGGGTTTTTC	bta-miR-2284x	mv	143.75	128.56	119.38	151.02	149.75	146.94	89.74	210.45	186.07	198.89	218.1	109.37	202.19	223.23	125.28	111.26	71.37	178.55	129.01	100.09	82.55	164.84	144.71	70.24	138.41
TGAAAAGTTCGTTCGGGTTTT	bta-miR-2284x	exact	55.79	35.98	46.91	44.74	50.95	73.09	75.57	89.19	78.73	43.94	30.03	57.68	38.56	32.42	60.85	71.13	44.79	47.79	57.14	47.85	39.15	91.01	67.37	46.91	67.18
CAAAAAGTTCGTCCAGATTTTT	bta-mir-2285aa-5p_novel	lv3p_lv3pT_lv3p_-1	44.9	42.05	51.72	33.91	70.63	47.28	35.05	58.29	45.52	76.02	61.67	54.26	0	67.88	37.51	35.76	41.38	50.38	54.13	47.41	0	48.29	40.42	32.02	46	57.2887
CAAAAAGTTCGTCCAGATTTT	bta-mir-2285aa-5p_novel	lv3p_lv3pT_lv3p_-2	6.77	4.04	5.11	4.56	7.72	9.8	6.71	10.53	10.76	6.02	4.68	7.69	0	6.3	8.38	7.15	3.99	10	5.71	8.78	0	9.98	10.89	4.47	9.2
CAAAACGTTCGTCCAGATTTTT	bta-mir-2285aa-5p_novel	lv3p_lv3pT_lv3p_-1	2.74	1.21	3.31	3.99	1.16	3.39	1.49	6.32	3.38	6.02	4.84	1.07	0	4.9	1.99	3.18	1.33	4.07	4.21	0.44	0	2.32	4.8	0.74	1.71
CAAAAAGTTCGTCCAGATTTTTC	bta-mir-2285aa-5p_novel	exact	0.78375	0.4	0.3	2.28	0.96	0.94	0.99	1.17	0.92	1.09	0.81	0.64	0	1.4	0.6	0.4	0.76	0.74	0.9	0.44	0	1.16	0.55	0.5	0.86
ATCACATTGCCAGGGAT	bta-miR-23a	lv3p_lv3pT_lv3p_-5	3574.66	3429.1	4234.6	4039.98	4414.54	4056.7	3089.44	4800.38	5018.72	3025.16	3191.92	5185.26	5006.12	4084.9	2901.08	2542.76	2615.94	3770.34	1396.6	4754.98	1692.58	2879.8	2697.42	3616.32	3347.2	23.6908
ATCACATTGCCAGGGATT	bta-miR-23a	lv3p_lv3pT_lv3p_-4	890.25	950.06	1056.7	1097.62	1177.94	1042.52	831.28	1144.26	1274.52	845.9	748.42	1285.52	1162.34	906.46	688.66	656.06	631.3	880.9	384.64	1111.48	409.86	676.54	644.54	931.76	826.64
ATCACATTGCCAGGGATTTCC	bta-miR-23a	lv3p_lv3pT_lv3p_-1	470.89	593.48	546.09	360.17	726.94	550.27	308.75	511.5	726.76	584.83	501.74	541.72	484	629.11	293.66	292.66	382.65	414.89	389.15	518.43	334.81	353.82	355.68	448.01	452.26
ATCACATTGCCAGGGATTTCCA	bta-miR-23a	exact	150.888	175.86	112.77	53.29	255.12	166.16	92.47	142.33	198.99	326.69	179.03	157.22	204.07	272.22	96.56	87.22	96.8	146.69	118.49	122.91	60.94	128.39	117.39	125.09	184.62
TGGCTCAGTTCAGCAGGAAC	bta-miR-24-3p	lv3p_lv3pT_lv3p_-2	213.48	239.74	235.16	267.28	375.73	185.56	144.68	219.11	206.37	145.3	174.51	355.45	202.5	214.6	207.48	131.33	196.64	94.09	225.55	352.94	227.06	159.03	175.72	256.89	130.71	9.50067
TGGCTCAGTTCAGCAGGAACA	bta-miR-24-3p	lv3p_lv3pT_lv3p_-1	53.69	43.26	74.88	66.68	69.86	63.86	44	65.55	60.59	51.77	60.05	67.93	60.81	50.38	67.43	39.54	29.23	31.86	59.85	50.48	55.15	48.76	47.07	38.22	41.29
TGGCTCAGTTCAGCAGGAACAG	bta-miR-24-3p	exact	22.47	6.87	32.48	7.98	10.42	32.97	16.41	36.28	31.06	37.19	29.38	6.19	19.12	32.89	45.29	22.45	3.23	14.45	25.86	6.58	13.45	32.5	14.95	25.56	35.73
CATTGCACTTGTCTCGGTCTGA	bta-miR-25	exact	6084.55	2297.93	4033.73	6001.28	4004.27	6010.44	9633.02	7221.65	6807.48	4827.07	6203.83	5895.3	4876.34	5848.83	5501.53	7614.36	6361.43	7787.39	5837.5	4428.82	9501.89	6544.09	5353.14	7015.23	6422.71	1
CATTGCACTTGTCTCGGTCT	bta-miR-25	lv3p_lv3pT_lv3p_-2	3424.56	1826.13	2854.65	3312.52	2406.61	4192.52	4764.93	4421.38	4549.39	2298.14	3211.13	3679.28	3054.45	2909.48	3392.25	4043.61	2424.04	4211.9	2868.98	3030.68	3803.38	3969.36	3973.6	2942.21	4048.9
CATTGCACTTGTCTCGGTCTG	bta-miR-25	lv3p_lv3pT_lv3p_-1	1157.95	403.07	771.92	1037.78	618.1	1486.93	1991.93	1661.62	1738.32	724.3	1000.42	942.89	743.55	776.3	1191	1781.4	798.14	1429.9	860.09	746.7	1621.44	1504.44	1345.39	919.1	1696.06
TTCAAGTAATCCAGGATAGGCT	bta-miR-26a	exact	4842.03	6413.9	3790.16	1784.34	13748.6	2847.07	1844.77	3716.75	4326.72	15556.3	7070.58	3641.25	6985.05	13377.1	1720.06	1777.62	1831.84	5839.24	4927.79	2598.73	2012.41	2146.85	1751.28	2222.91	4277.38	1
TTCAAGTAATCCAGGATAGGCTT	bta-miR-26a	nta_T_nta_T_1	862.9	835.65	769.82	411.18	1434.2	835.3	510.35	985.08	900.53	2077.37	1234.82	731.63	970.5	1882.43	477.2	612.14	410.56	866.46	836.94	533.79	535.66	618.03	673.71	473.57	1092.56
TTCAAGTAATCCAGGATAGGC	bta-miR-26a	lv3p_lv3pT_lv3p_-1	372.68	428.94	406.86	189.49	608.07	281.45	207.82	302.22	334.32	850.27	495.45	441.97	515.03	750.41	161.59	218.15	240.11	470.09	473.35	290.16	307.4	195.95	213.56	239.76	321.97
TTCAAGTAATTCAGGATAGGTT	bta-miR-26b	exact	1304.9	1094.79	1031.14	345.07	3113.3	1105.45	596.11	1176.8	1304.04	3406.73	2180.68	1370.33	1831.92	3365.05	559.39	486.18	758.66	1409.52	1395.09	870.93	600.68	655.18	743.85	765.21	1151.39	1
TTCAAGTAATTCAGGATAGGT	bta-miR-26b	lv3p_lv3pT_lv3p_-1	282.65	206.18	228.24	104.29	432.85	295.39	181.47	313.46	287.87	566.6	413.6	334.09	324.13	578.49	161.79	173.65	189.81	352.66	322.38	230.02	191.49	174.36	229.25	170.27	321.33
TTCAAGTAATTCAGGATAGGTTT	bta-miR-26b	nta_T_nta_T_1	185.16	134.63	138.93	51.01	296.61	215.51	105.15	210.45	182.38	341.46	291.72	190.97	192.16	388.15	116.51	110.07	138.94	209.3	202.39	155.4	134.98	134.19	155.6	126.83	220.57
TTCACAGTGGCTAAGTTC	bta-miR-27a-3p	lv3p_lv3pT_lv3p_-2	3442.83	3191.38	5414	4216.08	3534.56	4846.4	2972.12	5477.86	4554.94	2640.88	2778.64	5214.3	4003.02	2698.84	2883.92	2553.08	2402.6	2985.74	2848.52	4466.12	1758.62	2652.74	3007.14	2903.48	2622.82	1.72049
TTCACAGTGGCTAAGTTCCG	bta-miR-27a-3p	exact	2001.07	1786.51	3100.93	2535.75	2164.04	2525.49	1542.49	2823.44	2573.95	1834.17	1636.48	2809.66	2946.3	1696.05	1538.12	1417.21	1206.8	2065.2	2130.98	2467.92	1115.91	1372.34	1660.83	1663.46	1411.53
TTCACAGTGGCTAAGTTCC	bta-miR-27a-3p	lv3p_lv3pT_lv3p_-1	1541.19	1547.18	2375.01	2594.73	1788.32	1810.57	1156.18	2048.35	1908.7	1173.68	1250.97	2301.47	2120.31	1167.01	1218.73	1051.63	950.75	1514.73	1425.47	2071.08	1072.67	972.55	1310.87	1340.05	817.44
TTCACAGTGGCTAAGTTCTG	bta-miR-27b	lv3p_lv3pT_lv3p_-1	11019.9	10841.6	13967.1	9504.42	14584.2	9912.46	7851.89	13987	10572.6	11303.3	10999.8	12168.5	14731.8	13961.5	10117.9	8051.86	8023.02	10777.6	11062.1	15842.2	9666.99	8146.51	11739.4	7265.91	9398.09	2.69209
TTCACAGTGGCTAAGTTCTGC	bta-miR-27b	exact	4093.44	6269.98	4094.78	2525.49	6350.48	3294.86	2246.74	3898.18	2824	5604.97	4674.06	4652.71	5718.01	7535.55	3129.51	2744.22	3348.41	4377.12	4043.64	5589.03	3620.57	2838.01	3638.77	2340.56	2882.97
TTCACAGTGGCTAAGTTCT	bta-miR-27b	lv3p_lv3pT_lv3p_-2	1034.64	1121.07	1415.45	939.47	1011.97	1282.15	866.58	1512.26	1150.88	888.92	911.95	1407.93	1263.6	875.9	890.16	896.06	769.86	1045.01	896.18	1379.26	694.46	843.23	1003.55	763.97	1001.42
AAGGAGCTCACAGTCTATTG	bta-miR-28	lv3p_lv3pT_lv3p_-2	50.28	66.3	51.42	39.61	64.07	48.42	26.6	54.31	41.52	59.43	60.86	85.23	57.68	66.01	38.5	40.53	34.36	51.86	79.39	49.17	30.3	46.43	38.76	26.56	49.42	1.30631
AAGGAGCTCACAGTCTATTGA	bta-miR-28	lv3p_lv3pT_lv3p_-1	41.11	35.98	49.62	30.77	64.45	38.81	23.86	36.52	40.91	63.26	58.92	66.01	50.16	63.21	29.53	27.22	28.28	50.38	53.53	29.85	19.74	36.68	24.73	26.06	38.08
AAGGAGCTCACAGTCTATTGAG	bta-miR-28	exact	38.49	48.11	22.85	22.51	125.63	29.39	12.43	32.54	38.75	119.96	60.7	26.06	37.62	114.07	17.16	22.85	8.16	42.97	30.07	18.88	8.68	21.36	10.15	12.16	40.65
CACTAGATTGAGAGCTCCTGGAA	bta-mir-28-3p_novel	nta_A_nta_A_1	411.01	428.13	365.36	198.04	731.58	347.57	195.39	459.3	451.8	605.25	574.23	403.94	554.53	669.7	324.18	254.51	310.91	443.42	503.42	350.3	266.55	347.55	463.84	262.35	352.35	1.18861
CACTAGATTGAGAGCTCCTGGA	bta-mir-28-3p_novel	exact	345.79	391.34	300.71	157.86	621.58	298.78	185.7	406.16	393.37	675.26	494.32	335.16	505	683.69	228.82	216.37	200.25	364.51	372.31	248.02	169.7	231.93	309.35	174.49	334.16
CACTAGATTGAGAGCTCCTGGAT	bta-mir-28-3p_novel	nta_T_nta_T_1	311.82	319.38	264.63	135.92	651.1	272.59	153.13	358.87	230.05	510.27	519.34	362.72	295.29	668.53	243.98	173.05	239.35	211.15	373.51	243.19	186.89	245.4	320.06	227.35	277.9
TAGCACCATCTGAAATCGGT	bta-miR-29a	mv	654.77	860.71	1258.78	826.06	730.03	679.32	443.48	717.97	642.49	598.69	651.56	1022.57	847.31	579.66	503.53	349.48	506.03	694.2	674.84	983.74	330.38	479.42	444.1	491.69	398.34	67.9163
TAGCACCATCTGAAATCGGTT	bta-miR-29a	mv	542.86	678.38	846.2	531.43	543.04	628.27	309.74	575.88	417.36	666.51	623.79	773.07	762.99	855.84	400.59	295.24	327.8	637.9	759.05	562.33	273.02	458.07	396.47	283.45	422.3
TAGCACCATCTGAAATCGGTTA	bta-miR-29a	lv5p_lv5pT_lv5p_-1	255.9	328.28	350.93	209.44	286.18	273.72	110.87	253.53	200.22	334.53	315.93	415.69	350.77	425	167.78	151.4	148.24	352.66	372.91	249.78	126.98	208.25	192.7	123.36	192.54
CTAGCACCATCTGAAATCGGTTA	bta-miR-29a	exact	9.64083	6.06	8.42	5.98	13.7	9.42	5.22	7.49	10.76	18.05	19.21	15.59	14.73	18.66	7.58	4.57	6.07	15.19	7.22	11.85	5.62	3.25	6.28	4.47	5.99
TAGCACCATTTGAAATCGGTT	bta-miR-29c	lv3p_lv3pT_lv3p_-1	84.39	61.05	81.19	82.06	84.52	98.9	63.64	106.98	74.74	115.03	116.56	85.45	111.6	147.66	81.59	65.57	47.64	101.87	92.93	78.58	55.32	87.99	67.19	48.15	69.1	1.08429
TAGCACCATTTGAAATCGGT	bta-miR-29c	lv3p_lv3pT_lv3p_-2	80.14	69.94	104.35	104.58	86.45	91.74	74.33	97.62	103.34	62.53	76.84	115.14	114.1	71.84	81.39	59.21	49.92	91.87	70.67	104.91	43.57	69.42	54.45	74.71	50.49
TAGCACCATTTGAAATCGGTTA	bta-miR-29c	exact	77.83	65.9	62.55	47.02	95.91	95.13	34.55	85.68	55.05	115.76	126.89	89.29	118.18	139.02	64.04	54.44	49.73	96.31	88.72	80.77	61.79	80.1	55.93	43.19	62.04
CAGTGCAATAGTATTGTCAAAGC	bta-miR-301a	lv3p_lv3pT_lv3p_-2	801.6	450.37	672.69	506.35	1098.04	926.48	715.68	910.87	754.13	1208.86	1141.35	726.29	945.43	1260.08	785.42	717.45	522.73	745.32	995.72	615.44	650.38	865.52	859.21	543.32	621.26	68.4787
CAGTGCAATAGTATTGTCAAAGCT	bta-miR-301a	nta_T_nta_T_1	20.36	16.17	18.34	11.68	27.6	24.87	14.17	18.49	17.22	30.81	24.7	18.37	16.61	41.29	16.96	14.9	16.13	18.15	21.65	17.56	20.77	17.18	27.32	16.38	21.39
CAGTGCAATAGTATTGTCAAAG	bta-miR-301a	lv3p_lv3pT_lv3p_-3	12.02	2.02	9.92	9.97	14.86	17.52	12.43	12.64	8.92	10.76	14.04	10.68	9.4	11.9	13.57	11.92	7.97	17.41	10.22	11.41	16.51	13.93	13.29	10.92	16.26
CAGTGCAATAGTATTGTCAAAGCAT	bta-miR-301a	exact	11.7058	11.32	10.52	5.7	17.17	19.22	7.95	12.64	13.84	33.36	16.63	9.19	13.79	21.23	7.98	6.95	4.94	17.41	7.82	5.71	3.74	9.29	10.34	5.21	8.99
CAGTGCAATGATATTGTCAAAGC	bta-miR-301b	lv3p_lv3pT_lv3p_-2	150.75	79.24	189.45	0	310.5	150.71	69.11	177.68	107.95	329.06	250.23	188.41	236.04	345.46	128.48	58.61	85.79	134.84	225.25	103.16	0	110.74	129.02	109.46	98.84	118.235
AGTGCAATGATATTGTCAAAGC	bta-miR-301b	mv	5.27	3.23	7.82	0	8.68	4.52	3.98	6.32	3.08	10.57	9.52	6.41	9.72	10.26	3.59	2.38	1.9	5.93	8.72	3.07	0	3.71	4.25	3.97	4.92
CAGTGCAATGATATTGTCAAAG	bta-miR-301b	lv3p_lv3pT_lv3p_-3	2.68	3.23	4.81	0	6.37	3.2	1.49	4.21	2.15	2.92	3.07	1.92	1.25	3.97	4.19	1.59	1.9	2.59	3.31	2.19	0	3.48	2.4	1.99	2.14
CAGTGCAATGATATTGTCAAAGCAT	bta-miR-301b	exact	1.275	0.81	0.3	0	1.74	1.88	0.25	1.87	2.15	3.46	2.58	1.5	2.82	2.1	0.8	0.6	0.19	2.59	0.3	0.44	0	2.55	0.74	0.5	0.43
TGTAAACATCCTCGACTGGA	bta-miR-30a-5p	lv3p_lv3pT_lv3p_-4	1646.54	4366.22	4132.97	1617.93	1314.75	1387.27	959.3	1731.61	936.82	1491.07	2062.99	1297.92	1702.14	1554.7	1188	993.22	2104.79	1134.29	1469.07	2930.16	1194.03	887.11	1168.56	985.12	906.86	1.0803
TGTAAACATCCTCGACTGGAAGCT	bta-miR-30a-5p	exact	1524.15	6050.05	2070.69	799.85	1123.9	1338.67	986.15	1702.35	847.32	1780.76	1304.73	935.63	1468.29	1171.44	1594.58	1313.3	1445.01	1037.23	1347.28	2007.43	920.67	1311.28	1691.47	799.22	1532.19
TGTAAACATCCTCGACTGGAA	bta-miR-30a-5p	lv3p_lv3pT_lv3p_-3	449.57	1320.78	860.63	297.2	330.57	557.06	356.97	615.67	350.62	407.63	430.55	314.44	442.31	347.09	400.39	369.15	429.54	288.57	353.36	668.56	215.66	334.78	396.84	260.37	440.92
TGTAAACATCCTACACTCAGCT	bta-miR-30b-5p	exact	518.99	640.78	614.05	228.24	724.63	491.69	241.63	417.86	693.54	1323.72	673.67	552.4	774.58	787.49	302.64	255.31	246.75	835.34	537.71	370.93	196.08	388.88	352.36	236.79	568.63	1
TGTAAACATCCTACACT	bta-miR-30b-5p	lv3p_lv3pT_lv3p_-5	126.79	126.14	262.82	227.96	108.84	150.7	106.4	157.78	158.08	105	109.14	143.98	169.9	102.16	131.26	70.34	59.22	169.66	94.42	175.58	34.72	147.66	95.24	52.12	83.86
TGTAACCATCCTACACTCAGCT	bta-miR-30b-5p	exactNucVar	28.52	16.98	37.89	17.1	14.47	33.91	13.18	34.41	30.45	80.94	51.5	13.03	41.38	53.42	20.15	17.29	6.64	62.23	36.99	7.02	15.15	28.79	20.86	5.71	25.03
TGTAAACATCCTACACTCTCAGCT	bta-miR-30c	mlv3p_mlv3p_1	304.4	628.66	124.79	106.86	672.52	273.54	161.83	293.32	456.11	1007.96	407.95	172.39	263.94	603.92	130.47	166.89	110.66	367.11	225.85	121.6	56.34	172.96	104.1	141.48	534.41	5.67805
TGTAAACATCCTACACTCTCAGC	bta-miR-30c	exact	53.61	66.3	43.6	21.09	86.65	40.69	35.05	49.39	67.66	172.1	67.16	50.84	64.26	119.9	28.33	24.84	24.3	78.16	50.52	32.48	19.23	31.11	29.9	26.56	56.48
TGTAAACATCCTACACTCT	bta-miR-30c	lv3p_lv3pT_lv3p_-4	38.83	54.58	65.25	54.14	27.4	59.72	30.33	52.91	42.14	30.81	34.87	46.57	49.53	30.09	35.51	30.2	21.45	52.97	30.07	39.51	11.74	42.72	31.56	19.61	38.29
TGTAAACATCCCCGACTGGAAGCT	bta-miR-30d	exact	11307	10365.7	9709.95	2997.65	21068.6	11988.3	5592.97	11316.2	14406.9	20709.7	15134.6	12426.8	15144.7	18883.3	8602.51	5508.11	8856.09	9831.1	12127.9	8136.84	6093.23	11503	11291.4	8556.57	11116.4	1
TGTAAACATCCCCGACTGGAAGC	bta-miR-30d	lv3p_lv3pT_lv3p_-1	1485.58	1869.39	1230.81	499.8	2377.67	1553.8	1076.63	1567.04	1715.56	2001.34	1552.05	1904.58	1560.14	2106.59	1380.12	914.94	1534.22	1148.36	1521.1	1316.92	871.31	1476.58	1499.33	1373.06	1602.57
TGTAACCATCCCCGACTGGAAGCT	bta-miR-30d	exactNucVar	614.32	160.09	568.64	225.96	478.58	938.91	352	960.03	659.1	1207.95	1060.64	345.84	807.19	1410.31	625.22	451.81	149.38	853.86	741	165.93	475.57	757.1	568.69	181.19	598.8
CTTTCAGTCGGATGTTTACAGC	bta-mir-30e-3p_novel	exact	123.13	100.67	113.67	42.46	231.57	92.5	63.14	140.93	119.33	264.16	197.27	140.13	203.44	268.25	82.99	60.2	82.76	130.77	125.41	85.16	55.49	77.31	114.62	68.01	94.77	1
TTTCAGTCGGATGTTTACAGC	bta-mir-30e-3p_novel	lv5p_lv5pT_lv5p_-1	18.17	10.51	20.75	10.54	32.23	17.52	8.45	21.3	16.92	31.36	30.03	23.92	35.11	33.12	14.36	7.35	12.72	15.56	19.85	14.05	13.11	11.84	14.95	8.19	12.41
CTTTCAGTCGGATGTTTAC	bta-mir-30e-3p_novel	lv3p_lv3pT_lv3p_-3	13.86	22.24	14.73	6.84	17.56	14.69	8.7	16.85	16.3	18.96	17.76	14.95	15.05	14.46	14.36	10.93	8.73	15.56	15.04	14.49	10.04	12.54	13.66	5.96	12.19
TGTAAACATCCTTGACTGGAAGCT	bta-miR-30e-5p	exact	7864.11	7051.85	6913.34	4240.87	11856.5	8320.61	6094.38	8637.46	7638.5	10133.2	10132.4	8956.39	10636.4	11311.8	7326.93	5318.17	5424.35	8038.91	8407.55	6878.3	6349.06	7743	8558.34	6119.46	6650.97	1
GTAAACATCCTTGACTGGAAGCT	bta-miR-30e-5p	lv5p_lv5pT_lv5p_-1	737.11	542.95	694.94	522.02	796.22	864.69	613.51	919.06	662.17	931.03	996.87	683.35	1031	1116.16	782.63	542.21	389.49	972.03	827.91	590.42	576.85	798.19	788.33	448.26	600.3
TGTAACCATCCTTGACTGGAAGCT	bta-miR-30e-5p	exactNucVar	419.09	111.18	387.01	300.62	264.19	636.74	372.38	719.85	382.91	596.14	717.91	250.14	269.58	917.89	554.8	421.21	94.52	671.98	498.31	142.67	533.78	555.11	201.56	142.47	315.12
AAAAGCTGGGTTGAGAGGGC	bta-miR-320a	lv3p_lv3pT_lv3p_-2	971.38	364.26	1095.49	1081.66	979.55	1017.66	828.54	1197.87	1141.35	675.44	988.15	954	1270.49	862.14	1186.41	896.46	742.91	1069.83	1015.57	1045.2	638.46	1080.51	1283.19	978.92	919.06	3.28413
AAAAGCTGGGTTGAGAGGGCG	bta-miR-320a	lv3p_lv3pT_lv3p_-1	378.71	161.71	480.24	391.23	352.57	419.16	357.22	566.98	496.71	365.89	403.27	309.1	455.47	337.06	433.31	395.78	231.19	382.29	432.15	358.64	240.85	375.18	446.68	268.8	427.65
AAAAGCTGGGTTGAGAGGGCGA	bta-miR-320a	exact	295.78	171.82	252.9	243.92	331.92	340.6	240.38	425.59	374.91	400.34	380.18	225.36	305.32	409.84	297.85	281.73	176.33	347.1	287.8	266.9	200.85	311.1	297.91	167.04	360.91
CCTCTGGGCCCTTCCTCCAGT	bta-miR-326	nta_T_nta_T_1	106.64	82.47	92.92	53	165.57	123.77	46.49	127.58	141.78	191.24	121.72	100.4	170.84	166.32	97.95	61	55.61	141.51	112.47	77.7	65.19	114.69	99.86	52.87	96.48	11.7596
CCTCTGGGCCCTTCCTCCAGA	bta-miR-326	nta_A_nta_A_1	18.33	21.83	11.43	13.96	28.37	11.68	7.95	19.2	17.53	30.99	24.54	17.09	27.59	28.92	13.57	10.13	14.81	24.45	19.25	13.17	13.62	18.57	17.35	18.37	15.62
CCTCTGGGCCCTTCCTCCAGC	bta-miR-326	mlv3p_mlv3p_1	18.29	14.55	11.43	11.97	27.02	21.85	9.2	22.01	15.99	35.73	20.5	19.87	22.26	28.22	16.36	13.31	13.48	17.41	27.97	16.68	10.89	20.2	18.09	9.93	14.12
CCTCTGGGCCCTTCCTCCAG	bta-miR-326	exact	9.06833	12.94	7.22	10.26	12.16	9.23	5.72	11.24	13.22	11.49	8.39	13.03	11.91	10.26	8.78	4.57	5.88	13.34	6.92	8.34	4.94	5.34	6.83	9.43	6.2
CTGGCCCTCTCTGCCCT	bta-miR-328	lv3p_lv3pT_lv3p_-5	41.15	45.28	59.84	79.22	25.67	20.91	48.47	54.54	65.2	29.9	33.9	39.73	54.54	27.06	49.48	40.13	28.28	49.64	33.08	21.07	24	50.84	26.03	48.15	32.52	3.29728
CTGGCCCTCTCTGCCC	bta-miR-328	lv3p_lv3pT_lv3p_-6	13.67	14.55	21.65	21.66	10.03	6.59	14.92	17.09	15.38	11.67	17.92	15.17	19.44	10.26	15.76	16.49	10.63	12.97	12.63	9.22	11.06	15.32	10.15	12.66	4.92
CTGGCCCTCTCTGCCCTTCCGT	bta-miR-328	exact	12.48	29.92	10.83	9.97	14.86	8.1	12.68	6.79	11.69	20.6	15.01	10.47	12.85	11.66	11.17	11.92	13.1	10	6.92	10.97	9.02	16.72	8.86	13.4	11.98
TTATAAAGCAATGAGACTGATT	bta-mir-340-5p_novel	exact	76.36	40.83	71.57	33.91	87.03	84.96	51.95	112.6	71.05	111.94	117.53	84.59	79.93	139.96	52.07	70.33	46.31	83.35	73.38	61.02	71.83	64.77	83.61	46.66	91.35	1
TTATAAAGCAATGAGACTGAT	bta-mir-340-5p_novel	lv3p_lv3pT_lv3p_-1	31.86	15.36	37.59	17.38	45.54	35.42	20.88	48.69	29.53	43.39	47.46	40.37	31.97	59.48	21.35	26.82	14.05	35.93	36.39	22.39	21.96	26.47	31.56	15.39	39.15
TTATAAAGCAATGAGAC	bta-mir-340-5p_novel	lv3p_lv3pT_lv3p_-5	9.31	5.66	13.83	12.25	8.68	15.82	7.95	11.7	9.53	5.1	11.14	14.1	15.99	12.36	7.78	6.36	6.45	8.89	9.02	10.54	3.4	8.13	5.72	5.71	7.27
TCTCACACAGAAATCGCAC	bta-miR-342	lv3p_lv3pT_lv3p_-6	292.65	226.8	417.69	465.32	225.4	374.51	269.47	372.45	294.03	228.43	330.46	421.46	329.46	270.82	285.88	272.2	177.66	288.2	276.37	336.69	151.66	266.06	274.65	221.89	246.02	15.9965
TCTCACACAGAAATCGCACCCAT	bta-miR-342	lv3p_lv3pT_lv3p_-2	268.88	215.48	393.93	237.36	201.08	313.28	233.92	291.92	307.56	258.69	242.15	359.08	226.95	262.65	228.42	239.22	236.69	405.63	432.45	166.81	168	261.65	287.76	194.1	288.38
TCTCACACAGAAATCGCACCCA	bta-miR-342	lv3p_lv3pT_lv3p_-3	205.92	120.48	308.23	194.05	167.7	240.76	164.57	201.32	240.51	176.65	165.79	286.88	174.29	184.28	165.58	188.15	151.85	331.91	372.01	174.71	153.7	194.32	222.79	133.78	227.84
TCTCACACAGAAATCGCACCCATCT	bta-miR-342	exact	18.2946	19	11.13	6.55	26.44	20.35	11.44	16.85	28.3	64.17	27.77	8.76	21.63	32.66	12.77	10.93	6.45	34.08	10.53	5.71	2.72	15.79	8.86	7.94	28.24
CCCTGAACTAGGGGTCTGGAGT	bta-miR-345-3p	nta_T_nta_T_1	47.79	19.41	63.15	28.49	77.77	39.75	21.88	52.2	34.75	114.85	76.04	50.2	80.25	78.38	32.92	19.27	21.64	72.61	62.25	37.75	21.79	43.65	46.7	27.05	24.17	19.8642
CCTGAACTAGGGGTCTGGAGT	bta-miR-345-3p	nta_T_nta_T_1	24.47	16.58	22.85	11.68	35.51	26.37	14.67	25.52	27.37	46.49	36.65	26.27	40.75	43.15	23.34	10.93	11.96	27.04	27.97	23.27	9.36	23.68	27.5	10.67	17.76
CCCTGAACTAGGGGTCTGGAG	bta-miR-345-3p	lv5p_lv5pE_lv5p_1	23.63	19.41	25.56	14.82	41.3	16.58	11.19	18.96	18.76	62.35	39.39	29.27	45.45	37.32	12.57	11.72	11.01	32.6	31.88	17.56	8.51	17.64	18.83	11.91	12.62
CCTGAACTAGGGGTCTGGAG	bta-miR-345-3p	exact	2.40583	1.21	4.21	0.85	4.63	3.77	2.73	3.75	4	2.92	2.91	1.07	1.88	2.33	2.19	1.59	0.95	1.11	3.01	1.76	1.19	2.79	2.4	1.49	3
TTATCAGAATCTCCAGGGG	bta-miR-361	lv3p_lv3pT_lv3p_-3	244.77	147.56	386.41	227.39	288.31	270.52	200.61	270.85	254.35	205.09	282.51	423.38	328.83	224.17	181.34	137.89	280.73	244.12	227.35	333.18	171.74	148.59	185.87	296.6	157.03	1.69239
TTATCAGAATCTCCAGGGGTAC	bta-miR-361	exact	144.63	172.22	138.03	67.82	234.27	135.26	91.23	122.43	144.55	196.34	187.59	188.41	167.08	220.67	99.75	90.8	147.29	184.11	142.55	148.37	153.87	93.33	104.84	119.14	121.09
TTATCAGAATCTCCAGGGGTA	bta-miR-361	lv3p_lv3pT_lv3p_-1	31.1	23.85	15.94	20.8	35.89	38.24	45.24	25.98	47.36	24.43	32.45	40.59	25.08	31.26	27.73	34.17	34.36	33.34	24.96	27.22	31.49	28.79	26.76	31.27	39.15
CCCCCAGGTGTGATTCTGATTTGC	bta-mir-361-3p_novel	exact	34.56	21.43	29.17	22.23	47.09	32.59	27.34	23.88	51.05	60.34	46.66	28.84	38.87	55.05	32.12	31.39	26.76	35.56	26.77	19.31	25.87	39	36.18	35.99	35.94	1
TCCCCCAGGTGTGATTCTGATT	bta-mir-361-3p_novel	mv	13.82	12.94	20.45	13.11	13.12	12.43	8.45	8.19	19.38	23.52	7.26	19.44	11.91	14.46	9.97	15.3	13.29	23.34	21.05	9.66	8	5.57	14.95	10.67	15.19
TCCCCCAGGTGTGATTCTGATTTGC	bta-mir-361-3p_novel	lv5p_lv5pE_lv5p_1	13.47	8.09	6.31	7.41	26.44	13.38	9.2	9.36	16.3	29.17	18.08	10.89	21	24.96	12.97	10.73	11.2	12.22	12.03	6.58	8.17	11.61	10.52	9.43	17.11
TAATGCCCCTAAAAATCCT	bta-miR-365-3p	lv3p_lv3pT_lv3p_-3	55.55	43.66	96.83	33.05	40.14	75.92	41.02	90.83	84.89	79.3	92.99	35.67	42	72.78	42.29	41.33	57.89	37.78	37.89	52.24	30.64	34.59	50.21	46.17	73.17	3.73822
TAATGCCCCTAAAAATCCTTAT	bta-miR-365-3p	exact	14.86	51.34	13.23	8.55	5.79	17.33	18.15	13.58	10.76	15.31	9.36	13.88	10.34	9.56	10.57	14.11	28.09	11.85	9.32	17.56	12.43	10.91	10.71	14.89	19.04
TAATGCCCCTAAAAATCC	bta-miR-365-3p	lv3p_lv3pT_lv3p_-4	3	1.21	7.52	2.56	1.35	5.84	0.75	5.38	4.61	2.73	2.26	1.28	3.45	2.33	1.99	3.77	1.9	3.33	2.71	3.95	1.7	1.39	4.61	3.47	1.93
AATAATACATGGTTGATCTT	bta-miR-369-3p	lv3p_lv3pT_lv3p_-1	41.54	37.6	53.23	34.76	47.86	55.2	43.01	76.55	48.29	38.47	35.35	46.35	40.12	33.59	42.49	33.38	20.88	44.82	44.51	49.17	20.43	32.5	46.51	30.78	41.08	8.39192
AATAATACATGGTTGATCT	bta-miR-369-3p	lv3p_lv3pT_lv3p_-2	8.01	5.66	12.93	11.97	8.11	10.17	8.2	11.24	13.53	4.56	8.23	12.39	7.21	6.76	6.98	6.76	4.94	5.93	7.52	5.27	5.79	4.88	8.12	6.95	8.13
AATAATACATGGTTGATCTTT	bta-miR-369-3p	exact	4.95	5.26	7.52	4.56	3.86	4.52	3.73	7.26	5.54	8.93	5.65	6.19	2.51	3.97	5.79	3.77	2.28	6.3	3.61	6.58	2.72	3.48	4.06	3.97	6.63
TTTGTTCGTTCGGCTCGCGTGA	bta-miR-375	lv5p_lv5pT_lv5p_-1	1116.42	518.69	1126.76	543.96	1250.88	1206.04	1039.84	835.49	891.92	843.71	823.65	1166.33	1488.36	1165.38	1873.48	942.16	1309.87	926.1	983.69	1328.34	800.68	1188	1216	2037.75	1287.02	302.382
TTTGTTCGTTCGGCTCGCG	bta-miR-375	mv	423.55	230.44	513.91	306.6	516.02	402.2	450.19	352.78	339.24	334.53	334.66	633.15	518.17	334.27	590.71	348.69	492.74	363.77	381.33	658.9	214.64	390.27	437.63	683.3	336.94
TTTGTTCGTTCGGCTCGCGTGG	bta-miR-375	nta_G_nta_G_1	242.53	223.97	198.47	39.89	483.21	162.39	197.38	198.98	154.09	77.66	72.32	451.79	174.92	50.38	344.33	195.31	458.2	85.2	69.77	586.47	60.08	191.31	312.12	789.78	242.6
TTTTGTTCGTTCGGCTCGCGTGA	bta-miR-375	exact	3.69208	1.21	3.91	1.71	4.44	2.45	4.47	3.75	4.31	2.92	1.45	4.49	5.33	1.63	5.59	3.77	5.69	1.85	0.9	6.15	3.4	5.8	2.77	7.2	3.42
ACTGGACTTGGAGTCAGAAGGC	bta-miR-378	exact	439.13	268.85	393.63	480.42	350.06	500.16	259.03	1131.86	346.62	776.62	501.74	431.5	389.96	363.89	409.17	413.46	228.72	393.78	367.19	502.63	287.66	624.3	365.46	267.32	484.99	1
ACTGGACTTGGAGTCAGAAGG	bta-miR-378	lv3p_lv3pT_lv3p_-1	214.1	118.45	213.2	255.31	209.57	237.93	150.15	363.32	193.15	213.11	234.89	235.4	273.03	207.14	273.91	209.61	123	178.55	207.2	281.82	113.02	232.4	236.08	167.54	210.51
ACTGGACTTGGAGTCAGAAG	bta-miR-378	lv3p_lv3pT_lv3p_-2	213.88	103.5	223.12	396.08	237.36	241.52	165.56	311.82	182.08	157.52	177.26	243.1	297.16	181.02	291.26	212.6	113.12	188.92	157.58	390.68	41.53	231.24	246.6	161.82	180.56
TATGTAATGTGGTCCACGTCT	bta-miR-380-3p	exact	57.07	116.84	57.44	34.76	49.79	82.51	55.93	108.15	64.28	51.59	45.2	52.12	52.35	43.62	45.88	46.69	46.69	58.53	32.48	71.99	50.21	37.61	52.42	42.94	69.74	1
TATGTCATGTGGTCCACGTCT	bta-miR-380-3p	exactNucVar	2.71	1.21	4.21	2.56	0.39	5.65	3.23	5.15	3.38	3.28	2.1	0.64	3.76	3.03	3.59	2.19	0.57	2.22	3.01	1.32	2.21	4.18	3.88	1.24	2.14
TATGTAATGTGGTCCACGTC	bta-miR-380-3p	lv3p_lv3pT_lv3p_-1	2.47	2.02	2.71	1.14	1.93	5.65	1.99	7.26	3.38	1.64	2.74	1.92	1.25	0.23	2.19	2.38	1.14	4.45	2.11	3.07	2.04	1.16	3.51	1.49	1.93
AATATAACACAGATGGCCTGT	bta-miR-410	exact	70.45	87.32	68.86	59.55	72.95	85.53	69.11	128.99	56.59	63.08	70.22	85.87	78.68	74.41	81	44.51	54.29	56.31	68.27	72.87	47.49	53.17	74.75	68.26	68.67	1
AATATAACACAGATGGCCTG	bta-miR-410	lv3p_lv3pT_lv3p_-1	36.06	24.66	44.51	34.76	50.95	49.73	29.33	51.27	37.21	27.35	37.45	49.13	32.91	30.79	34.11	25.83	25.24	23.34	34.28	48.29	35.57	28.09	45.04	35.74	29.95
AATATCACACAGATGGCCTGT	bta-miR-410	exactNucVar	3.51	3.64	2.1	4.84	2.51	8.48	3.73	9.36	1.54	3.1	4.52	2.14	3.76	3.73	3.19	2.98	0.57	4.82	3.01	1.32	2.89	3.48	5.17	0.99	2.35
ATCAACAGACATTAATTGGGCGC	bta-miR-421	exact	616.03	462.5	610.44	242.21	1396.57	539.16	243.12	453.21	537.3	1016.35	1038.03	814.08	986.8	1249.35	374.85	258.69	429.54	726.06	748.52	475.41	416.85	448.55	488.95	455.45	372.67	1
ATCAACAGACATTAATTGGGCGT	bta-miR-421	nta_T_nta_T_1	88.33	69.13	92.02	50.15	159.78	82.32	52.45	87.32	81.5	110.48	122.85	116.42	115.67	153.02	64.84	47.29	65.48	92.98	105.26	99.21	79.15	64.54	72.35	66.02	69.74
ATCAACAGACATTAATTGGGCG	bta-miR-421	lv3p_lv3pT_lv3p_-1	72.42	36.39	69.76	38.18	118.49	87.41	52.95	95.98	76.58	106.83	111.71	73.27	97.8	114.77	59.85	49.47	41.38	60.75	66.76	62.77	50.04	63.38	86.01	51.13	66.32
AGCTCGGTCTGAGGCCCCT	bta-miR-423-3p	mv	3026.02	2675.52	3415.77	4632.68	2296.62	3669.37	2879.39	3997.67	3797.11	2289.2	2672.74	2855.16	3732.49	2656.39	3781.47	2597.59	2268.78	2968.33	2352.92	2768.18	2050.54	3477.17	3333.11	2958.34	2497.89	13.3519
AGCTCGGTCTGAGGCCCCTCAGT	bta-miR-423-3p	lv5p_lv5pT_lv5p_-1	2925.77	2721.21	2035.51	1737.61	3181.22	3088.58	2761.81	2912.86	3135.55	4418.89	2772.34	2675.08	2962.29	3769.29	3529.9	2576.93	2665.1	2867.94	2831.69	2173.36	2211.39	3792.45	3622.35	2821.08	2953.99
AGCTCGGTCTGAGGCC	bta-miR-423-3p	mv	1153.31	674.74	1580.54	2232.85	1009.27	1123.15	836.75	1605.67	1333.26	848.27	1365.91	1375.46	1730.04	1241.66	1158.28	772.68	562.21	1498.8	996.93	1346.77	735.99	1092.81	1033.82	719.05	804.6
AAGCTCGGTCTGAGGCCCCTCAGT	bta-miR-423-3p	exact	226.637	236.5	134.12	129.08	263.22	240.38	192.66	244.63	252.2	418.75	218.75	175.38	248.27	305.57	260.74	186.56	183.17	206.33	211.72	160.66	150.98	279.53	278.71	200.8	260.57
TGAGGGGCAGAGAGCGAGACTTT	bta-miR-423-5p	exact	11333.6	5687.81	10610	6637	14721.2	10955.2	9040.39	10899.5	10279.5	12772.1	14238.2	11793.8	13650.7	16580.8	11767.7	8483.6	12850.8	11115.4	13892.3	9778.6	8829.72	12903.1	11393.8	12496.8	10628.9	1
TGAGGGGCAGAGAGCGAGACT	bta-miR-423-5p	lv3p_lv3pT_lv3p_-2	5057.48	1857.26	6703.75	4723.58	5182.39	5228.26	4680.91	5790.15	6111.17	3773.35	5462.03	5154.07	5591.68	4616.97	5824.71	4460.85	5163.93	4761.63	5563.23	5056.99	4008.14	5019.68	5708.08	6192.93	4743.76
TGAGGGGCAGAGAGCGAGACTT	bta-miR-423-5p	lv3p_lv3pT_lv3p_-1	4244.81	1826.13	4481.79	3286.3	4758.62	4336.82	3926.19	4583.85	4558.93	3971.52	4903.78	3990.51	4640.3	5523.66	4638.7	3456.7	4408.87	4230.42	4689.91	3679.93	3650.36	4668.41	4541.91	4791.32	4330.44
AATGACACGATCACTCCCGTTG	bta-miR-425-5p	mv	1168.27	739.83	944.23	805.83	1481.87	1169.31	1053.51	1131.86	1311.12	1348.51	1289.55	1339.14	1389.93	1670.16	1125.56	820.96	1057.42	1457.68	1334.05	978.47	1147.91	1127.17	1076.28	1097.56	1140.48	128.611
AATGACACGATCACTCCCGTTGA	bta-miR-425-5p	lv5p_lv5pE_lv5p_1	173.96	118.05	139.53	101.44	196.84	169.36	167.05	159.65	160.55	267.62	240.22	191.4	184.01	320.74	118.9	127.16	138.94	227.82	168.11	132.57	187.23	189.68	155.78	151.65	160.66
AATGACACGATCACTCCCGT	bta-miR-425-5p	mv	118.23	110.37	127.5	143.04	117.52	128.67	99.19	120.09	134.71	92.06	101.7	152.09	146.39	116.4	130.07	103.71	117.87	121.5	84.51	122.03	108.25	114.69	106.87	137.75	100.55
ATGACACGATCACTCCCGTTGA	bta-miR-425-5p	exact	9.08375	8.89	9.02	4.84	5.4	7.35	9.2	6.32	10.15	15.31	12.75	10.04	9.4	16.79	5.39	5.17	9.3	16.67	8.72	3.51	11.23	7.66	7.01	8.69	9.2
TAATACTGTCTGGTAATGCCG	bta-miR-429	lv3p_lv3pT_lv3p_-1	98.94	46.09	137.73	75.51	111.35	113.97	65.38	81.47	69.2	101.18	86.85	151.45	141.37	103.8	121.89	96.16	90.73	108.91	72.78	149.25	62.98	74.99	98.2	119.39	93.92	54.3626
TAATACTGTCTGGTAATGCC	bta-miR-429	lv3p_lv3pT_lv3p_-2	3.42	2.83	6.62	2.56	3.86	3.77	1.24	2.34	2.46	1.82	2.1	5.98	4.08	3.03	4.39	4.17	2.85	2.22	4.21	4.83	4.09	0.93	4.06	5.96	1.71
TAATACTGTCTGGTAATGCCGT	bta-miR-429	exact	1.82	2.43	1.2	1.71	1.93	2.64	0.5	0.94	1.85	2.37	0.97	3.42	4.7	1.63	1.6	1.59	0.95	1.85	0.3	0.88	1.87	2.09	1.11	2.73	2.35
TTTTGCAATATGTTCCTGAAT	bta-miR-450b	lv3p_lv3pT_lv3p_-1	48.31	70.34	62.55	43.31	46.51	52.94	43.25	70.23	36.91	49.22	49.08	58.1	57.68	52.25	40.3	44.7	31.7	44.82	50.82	66.29	33.7	34.36	42.45	35.74	42.14	16.8328
TTTTGCAATATGTTCCTGAATAT	bta-miR-450b	mlv3p_mlv3p_1	40.56	60.24	42.1	29.92	41.1	37.49	38.53	53.84	28.3	48.49	34.06	38.45	48.59	35.69	45.29	49.07	35.11	33.71	35.79	49.6	35.74	29.02	51.31	31.03	40.86
TTTTGCAATATGTTCCTGAATA	bta-miR-450b	exact	2.87	3.23	3.91	4.27	2.51	2.26	3.48	2.58	0.62	4.19	3.07	3.2	6.27	1.87	2.39	6.16	3.04	2.59	2.11	3.07	2.21	0.23	0.55	2.73	2.35
GTATGTGCCTTTGGAC	bta-miR-455-5p	mv	280.41	114.41	352.73	323.13	225.01	303.68	257.04	324.93	160.24	267.08	352.41	318.71	465.82	328.67	324.58	182.79	151.66	324.88	347.04	278.75	239.15	296.94	388.35	190.12	211.79	23.7527
TATGTGCCTTTGGAC	bta-miR-455-5p	lv3p_lv3pT_lv3p_-6	101.65	43.66	130.21	159.57	92.44	102.86	86.76	112.13	69.51	62.35	116.23	143.12	155.79	115.93	125.48	67.55	62.07	128.17	116.38	126.86	69.96	88.22	117.76	70.99	75.52
TATGTGCCTTTGGACTACATCG	bta-miR-455-5p	lv3p_lv3pE_lv3p_1	54.21	35.98	48.11	70.95	44.58	41.44	45.24	57.59	31.37	62.35	51.5	63.66	75.23	57.62	81.2	60.2	37.58	55.94	65.56	71.55	37.45	41.79	92.47	32.02	39.58
TATGTGCCTTTGGACTACATC	bta-miR-455-5p	exact	11.8054	8.09	14.13	18.52	11	8.29	12.43	11.7	6.46	15.5	13.72	15.38	14.42	6.3	18.55	10.93	8.16	10	12.33	12.73	8.85	9.52	16.06	10.42	9.84
TCCTGTACTGAGCTGCCCCGA	bta-miR-486	lv3p_lv3pT_lv3p_-1	54693.9	11032	17815.3	43443.1	24469.1	52737.6	114904	46427.9	75409.8	22688.6	40959.7	36438.4	19896.2	29841.8	65970.1	86459.5	71607.7	66610.3	33524.7	28763.4	113451	77699.8	67916.1	97720	66867.9	1.48456
TCCTGTACTGAGCTGCCCCGAG	bta-miR-486	exact	36841.8	7152.92	14263.9	28659.7	15879.1	35714.9	71727.5	32623	53110	19007.8	27966.5	22497.1	12957.3	19365.7	42059.4	59880.9	45746.3	42566.5	27559.3	19555.5	82844.2	51211.6	45838.1	57378	48638.6
TCCTGTACTGAGCTGCCCCGAGT	bta-miR-486	nta_T_nta_T_1	34018.7	6815.75	11984.2	28151.1	13202.1	33207.8	67558.4	29221.6	49966.1	16680.7	26205	20987.3	12034.4	18341.9	37745.8	58929.6	42052.8	35570.4	22091.1	18620.9	83929.3	45154.9	42467.9	49618.6	45911.6
TTGTACATGGTAGGCT	bta-mir-493-5p_novel	lv3p_lv3pT_lv3p_-6	43.92	25.07	46.01	38.18	50.56	50.68	36.29	66.95	36.91	35.37	37.94	55.97	63.01	51.08	45.29	35.56	22.02	51.12	45.11	61.9	37.62	36.45	52.79	32.02	40.22	14.9536
TTGTACATGGTAGGCTT	bta-mir-493-5p_novel	lv3p_lv3pT_lv3p_-5	13.26	3.64	16.84	11.97	13.51	20.72	12.18	28.79	13.22	11.49	10.65	18.8	16.93	11.2	14.76	9.93	4.75	13.34	11.13	11.41	4.6	13.7	19.57	9.18	15.83
TTGTACATGGTAGGCTTTCA	bta-mir-493-5p_novel	lv3p_lv3pT_lv3p_-2	8.18	4.85	9.02	5.98	9.07	7.16	13.92	15.22	10.76	5.83	5.81	10.25	7.84	4.43	10.17	6.56	5.69	8.15	6.01	8.34	5.28	8.13	12.55	6.7	8.56
TTGTACATGGTAGGCTTTCATT	bta-mir-493-5p_novel	exact	2.93708	2.83	2.71	1.42	1.54	1.7	4.23	3.51	3.08	3.1	3.23	3.63	1.88	2.8	3.59	3.97	0.95	4.07	2.71	5.27	1.87	2.09	3.69	1.49	5.13
CAGCAGCACACTGTGGTTTGT	bta-miR-497	lv3p_lv3pT_lv3p_-1	136.69	170.2	153.36	216.56	77	162.76	125.04	232.93	153.16	141.1	112.36	100.4	205.32	146.02	162.19	138.88	45.74	196.7	113.98	114.57	49.19	140	120.71	55.1	147.4	92.4622
CAGCAGCACACTGTGGTTTG	bta-miR-497	lv3p_lv3pT_lv3p_-2	5.19	5.66	5.71	9.4	6.75	4.9	2.98	6.09	4.61	2.19	3.07	5.34	8.78	5.6	4.39	6.36	1.33	4.07	6.01	6.15	3.23	6.97	5.91	2.23	6.85
CAGCAGCACACTGTGGTT	bta-miR-497	lv3p_lv3pT_lv3p_-4	3.07	1.62	3.61	5.13	4.05	2.07	3.48	4.68	3.69	2.19	3.07	2.99	7.84	4.9	4.39	1.39	1.52	2.22	2.71	3.51	0.85	2.32	2.03	2.23	1.28
CAGCAGCACACTGTGGTTTGTA	bta-miR-497	exact	1.47833	1.21	0.9	1.14	2.7	1.51	1.49	1.64	1.54	4.92	2.26	1.28	3.13	3.5	1.2	1.19	0.76	0.37	0.3	0.44	1.02	0.46	0.92	0.74	0.86
CATGCCTTGAGTGTAGGACCGT	bta-miR-532	exact	97.25	78.83	120.89	95.17	100.93	129.61	81.79	152.16	131.02	121.05	111.55	100.61	113.79	114.53	91.97	87.42	51.82	97.8	88.42	71.55	60.43	88.92	93.03	57.09	93.7	1
CATGCCTTGAGTGTAGGACCG	bta-miR-532	lv3p_lv3pT_lv3p_-1	84.37	75.2	127.8	132.79	80.86	117.55	67.37	133.44	135.94	70.55	67.64	93.56	105.01	60.65	67.43	77.49	52.39	74.83	82.7	93.06	47.83	65.7	74.02	58.08	62.9
CATGCCTTGAGTGTAGGACC	bta-miR-532	lv3p_lv3pT_lv3p_-2	32.13	33.56	47.81	56.7	35.51	35.23	27.59	47.05	53.52	20.6	21.96	34.18	41.69	21.23	30.92	24.84	16.51	32.97	28.57	38.19	26.55	19.97	35.62	23.33	17.11
AGAGGTAAAAAATTGATTTGACT	bta-miR-6119-5p	exact	92.8	110.37	71.27	49.87	209.77	89.86	44.75	99.02	82.12	227.7	135.61	46.14	89.97	231.63	49.08	59.21	33.79	115.21	73.98	82.09	43.23	74.53	43.75	46.91	117.45	1
AGAGGTAAAAAATTGATTTGAC	bta-miR-6119-5p	lv3p_lv3pT_lv3p_-1	86.25	56.6	83.9	48.16	175.03	76.3	39.77	84.51	102.72	228.61	142.71	62.16	121.63	174.48	36.51	63.98	34.36	99.65	83.3	50.92	51.06	65.24	55.56	39.46	93.49
AGAGGTAAAAAATTGATTTGA	bta-miR-6119-5p	lv3p_lv3pT_lv3p_-2	8.35	0.81	4.81	5.98	4.25	11.68	11.44	8.43	7.69	7.29	10.33	10.25	7.84	8.86	6.18	9.54	5.88	17.41	6.01	4.83	13.11	9.29	8.68	9.93	9.84
GAGAGATCAGAGGCGCAGAGT	bta-miR-6529	exact	2037	791.58	1763.37	1017.83	3033.4	2227.66	1305.09	1785.92	2000.66	2855.99	3497.03	1952.85	2725.94	3322.36	1936.32	1476.42	1732.19	2060.02	2637.42	1536.85	1535.99	2268.97	2145.72	1745.12	1533.26	1
GAGAGATCAGAGGCGCAGAG	bta-miR-6529	lv3p_lv3pT_lv3p_-1	196.06	65.49	199.97	177.81	208.42	227.19	172.02	229.65	172.85	197.44	267.34	192.68	226.01	226.03	207.88	212.79	163.43	188.18	217.13	165.05	173.79	195.95	248.81	205.76	163.66
TAGAGATCAGAGGCGCAGAGT	bta-miR-6529	exactNucVar	169.96	162.12	116.98	46.16	692.59	71.02	76.81	33.01	225.44	162.25	82.33	450.08	134.48	91.21	116.71	53.84	369.75	100.76	138.94	276.55	54.3	93.56	96.53	295.86	137.77
TACCCATTGCATATCGGAGCTG	bta-miR-660	exact	1112.68	904.37	1373.35	1135.23	1337.91	1247.3	839.98	1773.28	1403.69	1108.41	1157.01	1099.68	1405.91	1244.92	1029.6	863.68	672.87	1115.39	1128.04	1112.36	756.25	1047.31	1164.69	731.21	1051.91	1
TACCCATTGCATATCGGAGCT	bta-miR-660	lv3p_lv3pT_lv3p_-1	445.31	354.96	645.93	638.85	461.99	522.2	326.64	708.14	648.02	340.73	413.28	516.94	572.4	456.26	401.59	324.65	227.39	487.87	402.68	511.84	247.49	377.74	418.62	328.62	352.56
TACCCATTGCATATCGGAGC	bta-miR-660	lv3p_lv3pT_lv3p_-2	174.83	124.92	256.51	251.04	171.17	201.38	128.52	289.11	234.05	139.28	183.88	203.79	242.31	170.75	160.4	117.22	81.81	194.11	178.03	205.88	100.25	149.75	170.18	118.14	123.44
TGCGGGGCTAGGGCTAACAGC	bta-miR-744	lv3p_lv3pT_lv3p_-1	182.09	118.05	147.05	118.82	303.75	178.4	96.45	143.97	176.54	255.41	260.72	181.79	280.56	309.31	174.76	105.5	149.19	186.7	224.65	155.84	139.23	202.91	178.3	154.88	127.29	5.59932
TGCGGGGCTAGGGCTAACAGCA	bta-miR-744	exact	32.52	22.64	26.76	25.08	51.14	29.76	15.66	32.31	37.52	56.88	53.11	31.83	41.38	56.22	30.72	19.87	19.55	39.27	39.1	19.31	16	32.97	30.64	20.35	32.3
TGCGGGGCTAGGGCTAACAGCT	bta-miR-744	nta_T_nta_T_1	12.87	10.92	6.62	7.12	13.89	14.51	7.46	11.47	16.3	22.42	20.5	10.68	11.91	20.29	10.97	10.33	8.16	19.63	14.13	10.97	10.55	16.95	9.78	11.42	11.98
TGAGACCTCCGGGTTCTGAGCT	bta-miR-769	exact	158.69	107.54	158.47	132.22	193.36	127.54	131.75	164.34	190.69	203.82	171.28	141.41	208.46	207.14	182.94	138.68	94.33	217.45	193.37	114.13	114.38	145.57	227.4	94.81	147.4	1
TGAGACCTCCGGGTTCTGAGCTT	bta-miR-769	nta_T_nta_T_1	28.51	19.41	28.57	18.52	32.81	27.32	18.89	34.41	25.83	45.58	32.45	26.92	38.56	47.35	37.11	16.29	15.94	32.23	26.46	23.7	17.19	26.7	50.94	13.4	27.6
GAGACCTCCGGGTTCTGAGCT	bta-miR-769	lv5p_lv5pT_lv5p_-1	17.85	10.11	20.15	11.11	24.51	21.1	5.72	20.13	18.76	29.35	25.35	14.53	30.41	40.12	7.18	12.72	7.4	34.82	15.64	16.24	10.89	20.43	7.94	7.69	16.04
CTGCCCTGGCCCGAGGGACCGA	bta-miR-874	exact	66.36	58.62	62.55	55.56	79.89	64.24	47.73	66.48	61.82	97.9	66.19	56.18	75.55	132.49	69.23	43.51	56.94	74.83	73.98	57.07	57.53	58.27	64.23	48.15	63.75	1
CTGCCCTGGCCCGAGGGACCGAC	bta-miR-874	mlv3p_mlv3p_1	31.41	36.79	24.96	21.37	47.47	22.61	22.62	23.41	25.22	56.51	37.61	26.7	49.21	85.84	23.54	16.29	26.57	31.12	34.28	27.22	23.15	19.27	21.23	16.63	34.23
CTGCCCTGGCCCGAGGGACCGACT	bta-miR-874	mlv3p_mlv3p_2	29.3	44.07	18.04	21.66	44.58	19.4	15.16	30.67	19.07	77.3	30.35	19.44	37.3	93.77	20.95	12.12	18.03	34.45	25.26	22.83	21.45	18.11	20.67	12.41	26.1
TATTGCACTTGTCCCGGCCTGT	bta-miR-92a	exact	15550.6	10976.2	12001.4	6608.22	11555.3	18300	25610.8	18549.8	21118.5	13675.4	12737.6	15722.4	11488.4	15023	14383.5	15083.3	21550.3	16362	12021.5	12527.9	14220	16873.9	15142.8	23587.3	18094.7	1
TATTGCACTTGTCCCGGCCTG	bta-miR-92a	lv3p_lv3pT_lv3p_-1	2956	1838.66	2854.65	1539.57	2278.67	3959.67	4911.6	3778.79	4430.98	2054.94	2349.06	3047.84	2185.83	2138.55	3153.05	2649.05	3814.77	2406.38	2072.34	2828.31	2308.75	2942.02	3495.36	4591.27	3313.83
TATTGCACTTGTCCCGGCCTGTAT	bta-miR-92a	nta_T_nta_T_1	1597.54	1655.93	1385.07	623.18	2340.62	1248.43	1135.8	1567.98	2018.5	3331.62	1824.39	1312.44	1684.9	3292.5	893.15	1214.36	1541.25	1765.52	1256.46	1105.78	1376.67	1057.52	1276.73	1542.59	1889.67
TATTGCACTCGTCCCGGCCTCC	bta-miR-92b	exact	163.22	147.97	170.2	94.89	149.75	181.98	149.65	244.63	263.88	118.5	109.29	179.01	111.91	131.56	144.83	126.96	219.8	141.14	156.68	122.03	122.04	173.43	159.84	328.37	169.01	1
TATTGCACTCGTCCCGGCCT	bta-miR-92b	lv3p_lv3pT_lv3p_-2	139.02	99.45	150.96	79.79	168.28	154.1	150.89	166.21	179	121.42	113.97	177.73	157.05	94.24	138.65	102.72	135.9	111.13	189.16	138.72	117.96	122.82	149.32	205.26	111.67
TATTGCACTCGTCCCGGCCTC	bta-miR-92b	lv3p_lv3pT_lv3p_-1	112.08	82.47	145.54	73.8	102.66	133.94	110.62	141.86	194.38	97.35	78.62	135.64	94.98	73.94	108.93	85.04	147.1	94.46	88.11	93.06	76.08	106.1	107.42	221.65	96.06
CAAAGTGCTGTTCGTGCAGGT	bta-miR-93	lv3p_lv3pT_lv3p_-1	1338.05	602.38	857.33	1158.03	1162.69	1554.18	1778.89	1483	1510.72	1059.56	1468.58	1462.4	1093.07	1354.79	1309.3	1585.7	1150.81	1769.59	1138.57	1191.82	1992.84	1511.64	1390.61	1210.74	1315.9	5.64316
CAAAGTGCTGTTCGTGCAGGTAG	bta-miR-93	lv3p_lv3pE_lv3p_1	377.11	141.9	219.82	189.21	359.71	476.99	483.25	477.09	421.05	425.5	452.51	348.19	297.17	430.14	329.77	490.55	301.99	448.23	342.23	285.77	448.34	478.03	389.64	310.5	502.96
CAAAGTGCTGTTCGTGCAGGTA	bta-miR-93	exact	237.11	86.11	132.61	165.84	165.77	293.5	357.72	282.32	291.87	196.16	260.07	239.67	155.17	245.16	217.45	323.26	195.88	290.42	184.35	186.56	360.34	268.85	261.18	222.89	307.42
TGAGGTAGTAAGTTGTATTGTT	bta-miR-98	exact	81.53	86.92	30.07	14.82	230.22	62.73	41.27	127.58	101.19	270.91	131.09	29.91	73.35	277.58	23.14	36.16	21.26	82.24	45.41	25.9	10.21	34.59	20.86	23.83	155.53	1
TGAGGTAGTAAGTTGTATTGT	bta-miR-98	lv3p_lv3pT_lv3p_-1	60.08	23.04	60.74	26.22	76.03	73.28	72.09	71.17	71.05	92.61	78.78	52.55	57.99	96.57	42.49	48.48	44.23	67.42	60.15	36.87	57.19	56.42	61.1	44.92	70.6
TGAGGTAGTAAGTTGTATTG	bta-miR-98	lv3p_lv3pT_lv3p_-2	9.91	3.64	9.02	3.99	10.42	13.38	9.69	11.7	12.61	12.4	12.59	10.04	6.58	12.13	4.99	7.15	5.31	13.71	14.74	9.22	10.21	12.3	10.34	8.44	13.26
AACCCGTAGATCCGATCTTG	bta-miR-99a-5p	lv3p_lv3pT_lv3p_-1	94.67	131.39	168.7	158.72	113.66	85.15	70.85	94.58	156.85	76.75	63.12	123.9	105.33	59.25	65.63	54.84	92.82	98.91	92.93	104.91	75.23	58.51	62.94	93.82	63.32	3.76421
AACCCGTAGATCCGATCT	bta-miR-99a-5p	lv3p_lv3pT_lv3p_-3	26.33	24.66	56.83	76.94	12.35	25.24	14.42	21.07	28.6	24.79	38.1	32.47	50.47	30.79	23.34	18.48	16.13	24.82	39.7	18	21.28	6.04	5.91	13.65	7.92
AACCCGTAGATCCGATCTTGT	bta-miR-99a-5p	exact	25.15	51.34	28.57	36.76	16.21	21.48	11.68	16.39	28.91	30.08	33.26	29.27	26.96	25.89	18.55	17.88	23.73	25.56	40.3	25.02	40	10.91	7.94	21.1	15.83
CACCCGTAGAACCGACCT	bta-miR-99b	lv3p_lv3pT_lv3p_-4	400.38	502.12	509.7	672.48	382.09	470.96	351.75	595.31	447.19	290.96	381.31	402.45	513.46	456.03	395.4	256.9	291.17	412.67	360.88	378.4	283.57	331.53	319.69	303.06	299.93	33.5362
CACCCGTAGAACCGACCTTGC	bta-miR-99b	lv3p_lv3pT_lv3p_-1	97.31	221.55	101.04	113.12	91.09	87.41	69.36	128.28	83.96	101.18	91.53	69.85	91.22	94.7	95.96	103.32	91.87	90.39	78.49	109.74	102.81	88.69	52.42	70.99	106.54
CACCCGTAGAACCGACCTTGCG	bta-miR-99b	exact	11.9388	13.75	8.42	9.97	11	11.11	5.72	7.96	6.46	21.69	15.34	8.76	12.23	16.1	14.36	12.52	10.25	19.26	14.13	11.41	12.94	12.3	6.28	12.16	12.41
Only sequences present at a minimum of 25 RPM in more than 75 % of samples are listed
Entries in bold correspond to the most abundant isomiR for each miRNA
lv: length variant (extended or trimmed), mv: multiple variants, nta: non-template addtion, exact: canonical miRNA, exactNuclvar: body variations (SNP), mlv: multiple length variant
Refer to the sRNAbench 1.0 manual for further details about isomiR classification
