# Supplementary material for: Circulating microRNA Profiles during the Bovine Oestrous Cycle
Source: PLoS One. 2016 Jun 24;11(6):e0158160. doi: 10.1371/journal.pone.0158160 (PMC4920432; doi:10.1371/journal.pone.0158160)
Supplement: S5 File — KEGG pathways enriched among experimentally validated targets of let-7f, miR-125b, miR-99a-5p and miR-145 using miRPath 3.0 and TarBase 7.0. (XLSX) [file pone.0158160.s005.xlsx]

## Sheet: KEGG
KEGG pathway enrichment analysis (using miRPath 3.0) of common experimentally validated targets (from TarBase 7.0) of let-7f, miR-125b, miR-99a-5p and/or miR-145. Only pathways with a corrected enrichment P-value < 0.01 are shown.
KEGG pathway	Corrected P-value	No. of common miRNA targets in each pathway	No. of miRNAs targetting each pathway	Targets
ECM-receptor interaction	1.19704e-11	8	4	THBS1 , COL3A1 , ITGAV , COL5A1 , COL1A1 , COL1A2 , FN1 , COL4A1
Proteoglycans in cancer	8.76257e-09	29	4	FZD7 , CAMK2D , ACTB , PRKCA , STAT3 , EZR , NRAS , THBS1 , MAPK14 , ACTG1 , IGF1R , ERBB3 , TP53 , PTK2 , ITGAV , CASP3 , CCND1 , CTNNB1 , AKT1 , MYC , IGF2 , FLNA , RAC1 , FN1 , CDKN1A , SMO , VEGFA , FGFR1 , MDM2
Pathways in cancer	6.9861e-07	38	4	FZD7 , PRKCA , STAT3 , CDK4 , NRAS , CRKL , CRK , CUL2 , TPR , IGF1R , CDK6 , TP53 , PTK2 , ITGAV , CASP3 , JUN , CCND1 , CTNNB1 , CTNNA1 , E2F3 , AKT1 , MYC , RB1 , HDAC2 , RAC1 , BMP2 , MAX , CCNE1 , FN1 , CDKN1A , BIRC3 , SMO , VEGFA , FGFR1 , ADCY9 , MDM2 , XIAP , COL4A1
p53 signaling pathway	9.71716e-07	18	4	CCNG1 , CDK4 , THBS1 , CDK6 , TP53 , PMAIP1 , CASP3 , CCND1 , SHISA5 , SESN2 , BBC3 , CCNE1 , CDKN1A , SESN3 , SERPINE1 , PPM1D , MDM2 , ATR
Hippo signaling pathway	9.71716e-07	19	4	FZD7 , ACTB , YAP1 , PPP2CA , YWHAG , ACTG1 , YWHAQ , CCND1 , CTNNB1 , CTNNA1 , MYC , TEAD1 , BMP2 , BBC3 , PARD3 , SMAD7 , MOB1A , SERPINE1 , BMPR2
Chronic myeloid leukemia	3.90502e-06	14	4	CDK4 , NRAS , CRKL , CRK , CDK6 , TP53 , CCND1 , E2F3 , AKT1 , MYC , RB1 , HDAC2 , CDKN1A , MDM2
Thyroid hormone signaling pathway	6.37482e-06	18	4	ACTB , PRKCA , NRAS , MED12 , ACTG1 , THRA , NCOA3 , TP53 , ITGAV , CCND1 , CTNNB1 , AKT1 , MYC , NCOA2 , HDAC2 , ATP2A2 , MDM2 , SIN3A
Glioma	6.37482e-06	13	4	CAMK2D , PRKCA , CDK4 , NRAS , IGF1R , CDK6 , TP53 , CCND1 , E2F3 , AKT1 , RB1 , CDKN1A , MDM2
Viral carcinogenesis	1.16571e-05	22	4	STAT3 , CDK4 , NRAS , YWHAG , HIST1H4C , CDK6 , DDX3X , YWHAQ , TP53 , PMAIP1 , CASP3 , JUN , CCND1 , RB1 , HDAC2 , RAC1 , RBPJ , CREB3L2 , CCNE1 , CDKN1A , SRF , MDM2
Melanoma	0.00012777	12	4	CDK4 , NRAS , IGF1R , CDK6 , TP53 , CCND1 , E2F3 , AKT1 , RB1 , CDKN1A , FGFR1 , MDM2
Small cell lung cancer	0.000144186	16	4	CDK4 , CDK6 , TP53 , PTK2 , ITGAV , CCND1 , E2F3 , AKT1 , MYC , RB1 , MAX , CCNE1 , FN1 , BIRC3 , XIAP , COL4A1
Arrhythmogenic right ventricular cardiomyopathy (ARVC)	0.000180268	8	3	ACTB , ACTG1 , ITGAV , CTNNB1 , CTNNA1 , DSG2 , ATP2A2 , DSP
Bladder cancer	0.000180268	11	4	CDK4 , NRAS , THBS1 , TP53 , CCND1 , E2F3 , MYC , RB1 , CDKN1A , VEGFA , MDM2
Cell cycle	0.000375702	18	4	CDK4 , ORC2 , YWHAG , CUL1 , CDK6 , YWHAQ , TP53 , CCND1 , E2F3 , MYC , RB1 , HDAC2 , CCNE1 , CDC27 , CDKN1A , ORC5 , MDM2 , ATR
Bacterial invasion of epithelial cells	0.000375702	11	4	ACTB , CRKL , CRK , ACTG1 , CLTC , PTK2 , CTNNB1 , CTNNA1 , WASF2 , RAC1 , FN1
Adherens junction	0.00122987	10	4	ACTB , ACTG1 , IGF1R , CTNNB1 , CTNNA1 , WASF2 , RAC1 , INSR , PARD3 , FGFR1
Hepatitis B	0.0014767	19	4	PRKCA , STAT3 , CDK4 , NRAS , CDK6 , DDX3X , YWHAQ , TP53 , CASP3 , JUN , CCND1 , E2F3 , AKT1 , MYC , RB1 , CREB3L2 , CCNE1 , CDKN1A , NFATC3
Focal adhesion	0.00408113	25	4	ACTB , PRKCA , CRKL , CRK , THBS1 , ACTG1 , IGF1R , COL3A1 , PTK2 , ITGAV , JUN , CCND1 , CTNNB1 , AKT1 , DIAPH1 , COL5A1 , COL1A1 , FLNA , RAC1 , COL1A2 , FN1 , BIRC3 , VEGFA , XIAP , COL4A1
Non-small cell lung cancer	0.00642598	9	4	PRKCA , CDK4 , NRAS , CDK6 , TP53 , CCND1 , E2F3 , AKT1 , RB1
ErbB signaling pathway	0.00655381	13	4	CAMK2D , PRKCA , NRAS , CRKL , CRK , EIF4EBP1 , ERBB3 , PTK2 , JUN , AKT1 , MYC , CDKN1A , ABL2
Colorectal cancer	0.00858467	8	4	TP53 , CASP3 , JUN , CCND1 , CTNNB1 , AKT1 , MYC , RAC1
